# Supplementary material for: A Hybrid Machine Learning Framework to Improve Morphological Trait Recovery in Avian Datasets
Source: Ecol Evol. 2026 Mar 24;16(3):e73173. doi: 10.1002/ece3.73173 (PMC13093445; doi:10.1002/ece3.73173)
Supplement: Supplementary file 1 — Data S1: ece373173‐sup‐0001‐supinfo.xlsx. [file ECE3-16-e73173-s001.xlsx]

## Sheet: Duplicate measurements
Unique.Specimen.Identifier	Family1	Order1	Sequence	Specimen.number	Source	Sex	Beak.Length_Culmen	Beak.Length_Nares	Beak.Width	Beak.Depth	Tarsus.Length	Wing.Length	Kipps.Distance	Secondary1	Hand-wing.Index	Tail.Length	Sample.Number	Measurer	Avonet.Protocol.Used	Protocol.both.pairs	Protocol.neither.pair
Abroscopus schisticeps_86.4.1.3320	Scotocercidae	PASSERIFORMES	8021	86.4.1.3320	NHMUK	M	8.8	4.5	2.7	2.5	16.8	48	8.4	39.6	17.5	48	2	CS	1	0	0
Abroscopus schisticeps_86.4.1.3320	Scotocercidae	PASSERIFORMES	8021	86.4.1.3320	NHMUK	M	9.1	NA	2.5	2	17.1	51	NA	NA	NA	45	1	GT	0	0	0
Aburria aburri_1950.64.59	Cracidae	GALLIFORMES	108	1950.64.59	NHMUK	M	44.1	NA	11.6	13.4	67.3	380	NA	NA	NA	330	1	GT	0	0	0
Aburria aburri_1950.64.59	Cracidae	GALLIFORMES	108	1950.64.59	NHMUK	M	40.5	17.9	9.7	12	66.8	334	55	279	16.5	281	2	JAT	1	0	0
Acanthagenys rufogularis_1965.43.1168	Meliphagidae	PASSERIFORMES	6128	1965.43.1168	NHMUK	M	28.7	NA	4.2	5.8	25.7	115	NA	NA	NA	115	1	GT	0	0	0
Acanthagenys rufogularis_1965.43.1168	Meliphagidae	PASSERIFORMES	6128	1965.43.1168	NHMUK	M	26.5	12.5	3.8	5.2	25.3	115	25.9	89.1	22.5	114	2	NS	1	0	0
Acanthidops bairdi_1899.2.1.846	Thraupidae	PASSERIFORMES	11013	1899.2.1.846	NHMUK	M	14.3	NA	4	5.7	21	65	NA	NA	NA	63	2	GT	0	0	0
Acanthidops bairdi_1899.2.1.846	Thraupidae	PASSERIFORMES	11013	1899.2.1.846	NHMUK	M	15	10.3	3.4	5.4	20.5	67	10.2	56.8	15.2	54	1	HM	1	0	0
Acanthisitta chloris_1908.3.30.1	Acanthisittidae	PASSERIFORMES	4496	1908.3.30.1	NHMUK	F	12.3	6.1	2.7	2.4	18.4	44	7	37	15.9	24	2	CS	1	0	0
Acanthisitta chloris_1908.3.30.1	Acanthisittidae	PASSERIFORMES	4496	1908.3.30.1	NHMUK	F	14.1	NA	1.7	1.9	18.9	48	NA	NA	NA	26	1	GT	0	0	0
Acanthisitta chloris_1908.3.30.3	Acanthisittidae	PASSERIFORMES	4496	1908.3.30.3	NHMUK	M	11.4	6.8	2.8	2.4	19.7	44	6.4	37.6	14.5	22	2	CS	1	0	0
Acanthisitta chloris_1908.3.30.3	Acanthisittidae	PASSERIFORMES	4496	1908.3.30.3	NHMUK	M	12.6	NA	2	1.8	18.6	47	NA	NA	NA	25	1	GT	0	0	0
Acanthiza apicalis_822912	Acanthizidae	PASSERIFORMES	6222	822912	AMNH	F	11.4	NA	2.4	2.4	NA	43	NA	NA	NA	40	1	BM	0	0	1
Acanthiza apicalis_822912	Acanthizidae	PASSERIFORMES	6222	822912	AMNH	F	11.8	NA	2.2	2.6	17.6	48.5	NA	NA	NA	40	2	VR	0	0	1
Acanthiza apicalis_822915	Acanthizidae	PASSERIFORMES	6222	822915	AMNH	F	11.4	NA	2.2	2.5	NA	52	NA	NA	NA	46	1	BM	0	0	1
Acanthiza apicalis_822915	Acanthizidae	PASSERIFORMES	6222	822915	AMNH	F	11.3	NA	2.2	2.5	18.8	52	NA	NA	NA	47	2	VR	0	0	1
Acanthiza apicalis_822915	Acanthizidae	PASSERIFORMES	6222	822915	AMNH	F	11.3	NA	2.1	2.5	19.5	52	NA	NA	NA	47	3	VR	0	0	1
Acanthiza chrysorrhoa_1964.17.303	Acanthizidae	PASSERIFORMES	6218	1964.17.303	NHMUK	M	12.6	6.5	2.4	2.8	18.2	58	9.7	48.3	16.7	41	2	CS	1	0	0
Acanthiza chrysorrhoa_1964.17.303	Acanthizidae	PASSERIFORMES	6218	1964.17.303	NHMUK	M	11.8	NA	2.2	2.3	16.9	60	NA	NA	NA	42	1	GT	0	0	0
Acanthiza cinerea_1911.12.22.156	Acanthizidae	PASSERIFORMES	6217	1911.12.22.156	NHMUK	M	10.9	5.5	2.8	2.9	18.8	52	9.8	42.2	18.8	39	2	CS	1	0	0
Acanthiza cinerea_1911.12.22.156	Acanthizidae	PASSERIFORMES	6217	1911.12.22.156	NHMUK	M	10.9	NA	2.5	2.4	16.8	54	NA	NA	NA	38	1	GT	0	0	0
Acanthiza ewingii_89.6.12.54	Acanthizidae	PASSERIFORMES	6223	89.6.12.54	NHMUK	U	10.8	5.7	2	2.6	21.6	50	8.1	41.9	16.2	49	2	CS	1	0	0
Acanthiza ewingii_89.6.12.54	Acanthizidae	PASSERIFORMES	6223	89.6.12.54	NHMUK	M	11.5	NA	1.9	2.4	20	52	NA	NA	NA	47	1	GT	0	0	0
Acanthiza inornata_1966.21.97	Acanthizidae	PASSERIFORMES	6230	1966.21.97	NHMUK	M	11.8	6.2	2.9	3.1	17.5	47.5	5.9	41.6	12.4	38	2	CS	1	0	0
Acanthiza inornata_1966.21.97	Acanthizidae	PASSERIFORMES	6230	1966.21.97	NHMUK	M	11.1	NA	2.3	2.8	17.5	48	NA	NA	NA	36	1	GT	0	0	0
Acanthiza katherina_600488	Acanthizidae	PASSERIFORMES	6225	600488	AMNH	U	10.4	5.7	2.4	2.7	17.1	50	8.8	41.2	17.6	45.5	2	CS	1	0	0
Acanthiza katherina_600488	Acanthizidae	PASSERIFORMES	6225	600488	AMNH	F	11.1	NA	2.2	2.5	17.8	50	NA	NA	NA	40.5	1	VR	0	0	0
Acanthiza katherina_822916	Acanthizidae	PASSERIFORMES	6225	822916	AMNH	M	12	5.8	2.3	2.7	18.6	53.5	9.4	44.1	17.6	45	2	CS	1	0	0
Acanthiza katherina_822916	Acanthizidae	PASSERIFORMES	6225	822916	AMNH	M	12.6	NA	2.3	2.4	18.4	54	NA	NA	NA	44.5	1	VR	0	0	0
Acanthiza murina_1967.3.6	Acanthizidae	PASSERIFORMES	6219	1967.3.6	NHMUK	M	10.6	6	2.7	3.4	18.7	56.5	13.7	42.8	24.2	34.5	2	CS	1	0	0
Acanthiza murina_1967.3.6	Acanthizidae	PASSERIFORMES	6219	1967.3.6	NHMUK	M	11.1	NA	2.3	2.9	18.5	58	NA	NA	NA	34	1	GT	0	0	0
Acanthiza reguloides_1964.17.310	Acanthizidae	PASSERIFORMES	6229	1964.17.310	NHMUK	F	10.6	5.8	2	2.8	15.6	51	6.9	44.1	13.5	39	2	CS	1	0	0
Acanthiza reguloides_1964.17.310	Acanthizidae	PASSERIFORMES	6229	1964.17.310	NHMUK	F	11	NA	2	2.5	16.6	51	NA	NA	NA	36	1	GT	0	0	0
Acanthorhynchus superciliosus_1966.21.290	Meliphagidae	PASSERIFORMES	6069	1966.21.290	NHMUK	M	26.3	NA	2.2	3	NA	61	NA	NA	NA	54.5	1	NF	0	0	0
Acanthorhynchus superciliosus_1966.21.290	Meliphagidae	PASSERIFORMES	6069	1966.21.290	NHMUK	M	25.5	17.6	2.1	2.9	21	59	8.9	50.1	15.1	59	2	NS	1	0	0
Acanthorhynchus superciliosus_41.1447	Meliphagidae	PASSERIFORMES	6069	41.1447	NHMUK	F	21.4	NA	1.8	2.6	NA	58	NA	NA	NA	49.5	1	NF	0	0	0
Acanthorhynchus superciliosus_41.1447	Meliphagidae	PASSERIFORMES	6069	41.1447	NHMUK	F	20.2	12.5	2	2.2	NA	58	9.3	48.7	16	48	2	NS	1	0	0
Acanthorhynchus superciliosus_81.5.1.4319	Meliphagidae	PASSERIFORMES	6069	81.5.1.4319	NHMUK	M	24.1	NA	2.6	2.6	20.1	67	NA	NA	NA	61	2	GT	0	0	1
Acanthorhynchus superciliosus_81.5.1.4319	Meliphagidae	PASSERIFORMES	6069	81.5.1.4319	NHMUK	M	23.8	NA	2.6	2.6	NA	64	NA	NA	NA	60.5	1	NF	0	0	1
Acanthorhynchus tenuirostris_1925.11.1.931	Meliphagidae	PASSERIFORMES	6070	1925.11.1.931	NHMUK	M	28.3	NA	2.3	2.7	19.4	69	NA	NA	NA	62	2	GT	0	0	1
Acanthorhynchus tenuirostris_1925.11.1.931	Meliphagidae	PASSERIFORMES	6070	1925.11.1.931	NHMUK	M	29.4	NA	2.4	2.8	NA	71	NA	NA	NA	60.5	1	NF	0	0	1
Acanthorhynchus tenuirostris_1939.12.9.2003	Meliphagidae	PASSERIFORMES	6070	1939.12.9.2003	NHMUK	M	29	NA	2.3	2.5	NA	72	NA	NA	NA	60.5	1	NF	0	0	0
Acanthorhynchus tenuirostris_1939.12.9.2003	Meliphagidae	PASSERIFORMES	6070	1939.12.9.2003	NHMUK	M	27.7	18.7	2.3	2.5	18.7	72	15.3	56.7	21.3	64	2	NS	1	0	0
Acanthorhynchus tenuirostris_86.12.1.1760	Meliphagidae	PASSERIFORMES	6070	86.12.1.1760	NHMUK	M	27.4	NA	2.4	3.3	NA	72	NA	NA	NA	63.5	1	NF	0	0	0
Acanthorhynchus tenuirostris_86.12.1.1760	Meliphagidae	PASSERIFORMES	6070	86.12.1.1760	NHMUK	M	26.8	19	2.4	2.9	19.5	70	14.3	55.7	20.4	65	2	NS	1	0	0
Acanthornis magna_601237	Acanthizidae	PASSERIFORMES	6213	601237	AMNH	F	15.4	NA	2.2	2.8	21.3	54.5	NA	NA	NA	49.5	1	VR	0	0	1
Acanthornis magna_601237	Acanthizidae	PASSERIFORMES	6213	601237	AMNH	F	15.3	NA	2.3	2.9	21.1	54	NA	NA	NA	49	2	VR	0	0	1
Acanthornis magna_68.1.27.20	Acanthizidae	PASSERIFORMES	6213	68.1.27.20	NHMUK	U	14.3	8	2.7	3.4	20	56	11.9	44.1	21.3	48	2	CS	1	0	0
Acanthornis magna_68.1.27.20	Acanthizidae	PASSERIFORMES	6213	68.1.27.20	NHMUK	U	14.3	NA	2.5	3.2	20.9	56	NA	NA	NA	47	1	GT	0	0	0
Accipiter castanilius_1920.6.26.50	Accipitridae	ACCIPITRIFORMES	3089	1920.6.26.50	NHMUK	M	24.6	NA	5.5	10.3	52.2	153	NA	NA	NA	134	2	GT	0	0	0
Accipiter castanilius_1920.6.26.50	Accipitridae	ACCIPITRIFORMES	3089	1920.6.26.50	NHMUK	M	20.1	11.5	7.4	9.9	51	152	36.9	115.1	24.3	123	1	MNC	1	0	0
Accipiter collaris_1914.11.26	Accipitridae	ACCIPITRIFORMES	3130	1914.11.26	NHMUK	M	21.5	NA	7.9	11.6	40.5	173	NA	NA	NA	134	1	GT	0	0	0
Accipiter collaris_1914.11.26	Accipitridae	ACCIPITRIFORMES	3130	1914.11.26	NHMUK	M	21	12	8.9	11.6	45.5	173	53.5	119.5	30.9	116	2	MNC	1	0	0
Accipiter erythrauchen_1923.9.15.27	Accipitridae	ACCIPITRIFORMES	3114	1923.9.15.27	NHMUK	U	22.9	NA	9.4	NA	58.6	206	NA	NA	NA	161	1	GT	0	0	0
Accipiter erythrauchen_1923.9.15.27	Accipitridae	ACCIPITRIFORMES	3114	1923.9.15.27	NHMUK	F	23.2	13.9	9.1	11.8	62	209	62.5	146.5	29.9	168	2	MNC	1	0	0
Accipiter gentilis_74.11.25.28	Accipitridae	ACCIPITRIFORMES	3128	74.11.25.28	NHMUK	M	32.1	NA	10.8	17.6	68.9	325	NA	NA	NA	250	1	GT	0	0	0
Accipiter gentilis_74.11.25.28	Accipitridae	ACCIPITRIFORMES	3128	74.11.25.28	NHMUK	M	30.7	18.1	12	16.5	58.4	320	113	207	35.3	216	2	NJT	1	0	0
Accipiter griseiceps_73.5.12.1631	Accipitridae	ACCIPITRIFORMES	3086	73.5.12.1631	NHMUK	F	27.3	NA	8.9	12.8	45.3	186	NA	NA	NA	156	1	GT	0	0	0
Accipiter griseiceps_73.5.12.1631	Accipitridae	ACCIPITRIFORMES	3086	73.5.12.1631	NHMUK	F	25.4	15	8.8	12.5	52.5	189	49.6	139.4	26.2	142	2	MNC	1	0	0
Accipiter haplochrous_97.10.30.164	Accipitridae	ACCIPITRIFORMES	3104	97.10.30.164	NHMUK	F	29.6	NA	9.8	14.5	62.4	242	NA	NA	NA	180	1	GT	0	0	0
Accipiter haplochrous_97.10.30.164	Accipitridae	ACCIPITRIFORMES	3104	97.10.30.164	NHMUK	F	25	15.6	9	14.3	58	240	76	164	31.7	161	2	NJT	1	0	0
Accipiter henicogrammus_1955.6.N.20.2684	Accipitridae	ACCIPITRIFORMES	3106	1955.6.N.20.2684	NHMUK	M	27.6	NA	9.9	12.8	65.2	221	NA	NA	NA	202	1	GT	0	0	0
Accipiter henicogrammus_1955.6.N.20.2684	Accipitridae	ACCIPITRIFORMES	3106	1955.6.N.20.2684	NHMUK	M	26	14.7	9.1	13	62	217	73	144	33.6	187	2	NJT	1	0	0
Accipiter henstii_1931.8.18.163	Accipitridae	ACCIPITRIFORMES	3126	1931.8.18.163	NHMUK	M	31.3	NA	10.2	15.8	81.9	272	NA	NA	NA	238	1	GT	0	0	0
Accipiter henstii_1931.8.18.163	Accipitridae	ACCIPITRIFORMES	3126	1931.8.18.163	NHMUK	M	31.5	18.2	10	15.5	70.3	266	78	188	29.3	220	2	NJT	1	0	0
Accipiter madagascariensis_1931.8.18.177	Accipitridae	ACCIPITRIFORMES	3118	1931.8.18.177	NHMUK	M	18.1	NA	6.3	8.3	48.2	167	NA	NA	NA	138	1	GT	0	0	0
Accipiter madagascariensis_1931.8.18.177	Accipitridae	ACCIPITRIFORMES	3118	1931.8.18.177	NHMUK	M	17.9	9.5	6.2	7.8	50.2	159	48	111	30.2	119	2	MNC	1	0	0
Accipiter meyerianus_88.2.7.10	Accipitridae	ACCIPITRIFORMES	3129	88.2.7.10	NHMUK	M	36.2	NA	11.9	20.3	75.3	290	NA	NA	NA	212	1	GT	0	0	0
Accipiter meyerianus_88.2.7.10	Accipitridae	ACCIPITRIFORMES	3129	88.2.7.10	NHMUK	M	34.6	20.2	13.2	18.4	74.3	290	96.6	193.4	33.3	180	2	MNC	1	0	0
Accipiter minullus_1955.6.N.20.2938	Accipitridae	ACCIPITRIFORMES	3110	1955.6.N.20.2938	NHMUK	M	16.9	NA	6.4	8.5	33.2	134	NA	NA	NA	103	1	GT	0	0	0
Accipiter minullus_1955.6.N.20.2938	Accipitridae	ACCIPITRIFORMES	3110	1955.6.N.20.2938	NHMUK	M	14.1	8.7	6.7	8.1	39.6	134	39.5	94.5	29.5	90	2	MNC	1	0	0
Accipiter poliocephalus_1911.12.20.438	Accipitridae	ACCIPITRIFORMES	3099	1911.12.20.438	NHMUK	M	24.6	NA	9.1	12.3	52.2	187	NA	NA	NA	148	1	GT	0	0	0
Accipiter poliocephalus_1911.12.20.438	Accipitridae	ACCIPITRIFORMES	3099	1911.12.20.438	NHMUK	M	22.6	13.2	9.3	11.6	53	188	60	128	31.9	137	2	NJT	1	0	0
Accipiter striatus_88.10.10.225	Accipitridae	ACCIPITRIFORMES	3122	88.10.10.225	NHMUK	M	18.1	NA	6	8.3	49.3	172	NA	NA	NA	147	1	GT	0	0	0
Accipiter striatus_88.10.10.225	Accipitridae	ACCIPITRIFORMES	3122	88.10.10.225	NHMUK	M	16.6	9	9	9.2	50	179	55.3	123.7	30.9	132	2	TJM	1	0	0
Accipiter striatus_96.5.9.48	Accipitridae	ACCIPITRIFORMES	3122	96.5.9.48	NHMUK	M	19.3	NA	5.7	9.4	48.2	169	NA	NA	NA	132	1	GT	0	0	0
Accipiter striatus_96.5.9.48	Accipitridae	ACCIPITRIFORMES	3122	96.5.9.48	NHMUK	M	17.5	9.1	6.6	9	48.7	166	52.6	113.4	31.7	134	2	MNC	1	0	0
Accipiter toussenelii_1903.7.16.3	Accipitridae	ACCIPITRIFORMES	3087	1903.7.16.3	NHMUK	M	23.1	NA	7.9	11.4	55.4	182	NA	NA	NA	159	1	GT	0	0	0
Accipiter toussenelii_1903.7.16.3	Accipitridae	ACCIPITRIFORMES	3087	1903.7.16.3	NHMUK	M	22.8	13.3	8.7	11.3	58.5	183	50.5	132.5	27.6	150	2	MNC	1	0	0
Aceros nipalensis_87.9.1.197	Bucerotidae	BUCEROTIFORMES	3309	87.9.1.197	NHMUK	F	201.5	NA	41.7	73.1	63.6	411	NA	NA	NA	410	1	GT	0	0	0
Aceros nipalensis_87.9.1.197	Bucerotidae	BUCEROTIFORMES	3309	87.9.1.197	NHMUK	F	195	170	45.9	73.9	66.4	410	88.9	321.1	21.7	439	2	SEIJ	1	0	0
Aceros nipalensis_87.9.1.202	Bucerotidae	BUCEROTIFORMES	3309	87.9.1.202	NHMUK	M	222.5	NA	46.9	77.7	69.3	468	NA	NA	NA	475	1	GT	0	0	0
Aceros nipalensis_87.9.1.202	Bucerotidae	BUCEROTIFORMES	3309	87.9.1.202	NHMUK	M	221	192	46.4	78.3	83.8	463	91.5	371.5	19.8	484	2	SEIJ	1	0	0
Acridotheres cinereus_73.5.12.1871	Sturnidae	PASSERIFORMES	8710	73.5.12.1871	NHMUK	F	27.2	16.5	6.5	6.9	36.2	124	29.8	94.2	24.1	74	2	DS	1	0	0
Acridotheres cinereus_73.5.12.1871	Sturnidae	PASSERIFORMES	8710	73.5.12.1871	NHMUK	F	30.7	NA	6.2	7.1	34.1	127	NA	NA	NA	94	1	GT	0	0	0
Acrobatornis fonsecai_160000	Furnariidae	PASSERIFORMES	5203	160000	LSUMZ	U	12.4	7.5	3.3	3.4	19.3	65	17.2	47.8	26.4	64	2	DS	1	1	0
Acrobatornis fonsecai_160000	Furnariidae	PASSERIFORMES	5203	160000	LSUMZ	U	NA	7.1	2.8	3.8	17.2	63.5	16.6	46.9	26.1	NA	1	SC	1	1	0
Acrocephalus australis_1969.4.330	Acrocephalidae	PASSERIFORMES	7576	1969.4.330	NHMUK	M	21.6	NA	4.4	4.5	NA	71	NA	NA	NA	63	1	BM	0	0	1
Acrocephalus australis_1969.4.330	Acrocephalidae	PASSERIFORMES	7576	1969.4.330	NHMUK	M	20.9	NA	3.8	4.4	24.8	72	NA	NA	NA	66	2	GT	0	0	1
Acrocephalus australis_86.6.24.238	Acrocephalidae	PASSERIFORMES	7576	86.6.24.238	NHMUK	F	19.9	NA	3.9	4	NA	73	NA	NA	NA	63	1	BM	0	0	0
Acrocephalus australis_86.6.24.238	Acrocephalidae	PASSERIFORMES	7576	86.6.24.238	NHMUK	F	19.3	10.8	3.8	3.9	23.6	73	15.8	57.2	21.6	66	2	CS	1	0	0
Acrocephalus brevipennis_1936.2.21.147	Acrocephalidae	PASSERIFORMES	7569	1936.2.21.147	NHMUK	M	19.2	11.1	4	3.5	26.5	65.5	9.1	56.4	13.9	62	2	CS	1	0	0
Acrocephalus brevipennis_1936.2.21.147	Acrocephalidae	PASSERIFORMES	7569	1936.2.21.147	NHMUK	M	19.9	NA	3.5	3.5	27.3	61	NA	NA	NA	62	1	GT	0	0	0
Acrocephalus caffer_1928.10.27.85	Acrocephalidae	PASSERIFORMES	7592	1928.10.27.85	NHMUK	M	33.6	20	5.2	5.2	31.9	94	17.4	76.6	18.5	80	2	CS	1	0	0
Acrocephalus caffer_1928.10.27.85	Acrocephalidae	PASSERIFORMES	7592	1928.10.27.85	NHMUK	M	34.5	NA	5.1	5	33.2	96	NA	NA	NA	81	1	GT	0	0	0
Acrocephalus familiaris_1939.12.9.583	Acrocephalidae	PASSERIFORMES	7586	1939.12.9.583	NHMUK	M	17.2	9.8	3.5	3.5	22.2	62	8.1	53.9	13.1	58	2	CS	1	0	0
Acrocephalus familiaris_1939.12.9.583	Acrocephalidae	PASSERIFORMES	7586	1939.12.9.583	NHMUK	M	21	NA	3.4	3.5	22.3	61	NA	NA	NA	59	1	GT	0	0	0
Acrocephalus kerearako_1975.25.6	Acrocephalidae	PASSERIFORMES	7589	1975.25.6	NHMUK	M	21.3	11.7	4.4	4.2	27.2	73	13.2	59.8	18.1	77	2	CS	1	0	0
Acrocephalus kerearako_1975.25.6	Acrocephalidae	PASSERIFORMES	7589	1975.25.6	NHMUK	M	21.5	NA	4	3.9	30	73	NA	NA	NA	76	1	GT	0	0	0
Acrocephalus orinus_98.9.1.1233	Acrocephalidae	PASSERIFORMES	7559	98.9.1.1233	NHMUK	F	18.3	10.2	3.8	3.1	23.1	57.5	9.1	48.4	15.8	60	2	CS	1	0	0
Acrocephalus orinus_98.9.1.1233	Acrocephalidae	PASSERIFORMES	7559	98.9.1.1233	NHMUK	F	19.1	NA	3.9	3.1	25.5	59	NA	NA	NA	55	1	GT	0	0	0
Acrocephalus paludicola_1965.M.13539	Acrocephalidae	PASSERIFORMES	7556	1965.M.13539	NHMUK	M	12.5	7.3	2.5	2.9	19.1	60	18	42	30	44	2	CS	1	0	0
Acrocephalus paludicola_1965.M.13539	Acrocephalidae	PASSERIFORMES	7556	1965.M.13539	NHMUK	M	11.9	NA	2.5	3	19.5	60	NA	NA	NA	45	1	GT	0	0	0
Acrocephalus rehsei_88.2.20.750	Acrocephalidae	PASSERIFORMES	7585	88.2.20.750	NHMUK	F	21.2	12	4.2	3.8	27.9	71.5	9.9	61.6	13.8	66	2	CS	1	0	0
Acrocephalus rehsei_88.2.20.750	Acrocephalidae	PASSERIFORMES	7585	88.2.20.750	NHMUK	F	24.2	NA	3.7	3.9	27	69	NA	NA	NA	66	1	GT	0	0	0
Acrocephalus rodericanus_76.3.14.2	Acrocephalidae	PASSERIFORMES	7572	76.3.14.2	NHMUK	M	17.9	10.6	3.2	3	23	62	10.4	51.6	16.8	73	2	CS	1	0	0
Acrocephalus rodericanus_76.3.14.2	Acrocephalidae	PASSERIFORMES	7572	76.3.14.2	NHMUK	M	18.1	NA	3	2.9	22.5	63	NA	NA	NA	73	1	GT	0	0	0
Acrocephalus rufescens_1904.6.22.195	Acrocephalidae	PASSERIFORMES	7568	1904.6.22.195	NHMUK	M	20.5	11.5	4.5	4	27.6	73	12.1	60.9	16.6	73	2	CS	1	0	0
Acrocephalus rufescens_1904.6.22.195	Acrocephalidae	PASSERIFORMES	7568	1904.6.22.195	NHMUK	M	19.7	NA	4.2	3.8	28.2	75	NA	NA	NA	74	1	GT	0	0	0
Acrocephalus sorghophilus_1912.12.15.246	Acrocephalidae	PASSERIFORMES	7555	1912.12.15.246	NHMUK	M	13.1	7.5	3.2	2.8	18.9	58	13.7	44.3	23.6	49	2	CS	1	0	0
Acrocephalus sorghophilus_1912.12.15.246	Acrocephalidae	PASSERIFORMES	7555	1912.12.15.246	NHMUK	M	12.8	NA	3	2.6	19.7	60	NA	NA	NA	48	1	GT	0	0	0
Acrocephalus taiti_1913.3.4.3	Acrocephalidae	PASSERIFORMES	7588	1913.3.4.3	NHMUK	M	20.2	12.3	4	4.1	30.9	84	14.1	69.9	16.8	78	2	CS	1	0	0
Acrocephalus taiti_1913.3.4.3	Acrocephalidae	PASSERIFORMES	7588	1913.3.4.3	NHMUK	M	19.8	NA	4	NA	31.1	83	NA	NA	NA	74	1	GT	0	0	0
Acrocephalus tangorum_1915.3.11.8	Acrocephalidae	PASSERIFORMES	7565	1915.3.11.8	NHMUK	F	14.6	8	3.8	2.8	21.6	52	11.4	40.6	21.9	51	2	DS	1	0	0
Acrocephalus tangorum_1915.3.11.8	Acrocephalidae	PASSERIFORMES	7565	1915.3.11.8	NHMUK	F	14	NA	3.5	2.9	20.8	53	NA	NA	NA	51	1	GT	0	0	0
Actenoides bougainvillei_1940.3.12.3	Alcedinidae	CORACIIFORMES	3474	1940.3.12.3	NHMUK	M	56.6	NA	14.4	16	22.9	128	NA	NA	NA	102	1	GT	0	0	0
Actenoides bougainvillei_1940.3.12.3	Alcedinidae	CORACIIFORMES	3474	1940.3.12.3	NHMUK	M	58	41.8	14.5	16.1	19.7	125	25.1	99.9	20.1	88	2	MNC	1	0	0
Actenoides capucinus_299294	Alcedinidae	CORACIIFORMES	3471	299294	AMNH	M	56.2	40.8	13.8	20.2	22.6	150.7	29	121.7	19.2	114.7	2	BCW	1	0	0
Actenoides capucinus_299294	Alcedinidae	CORACIIFORMES	3471	299294	AMNH	M	55	NA	NA	NA	NA	149	NA	NA	NA	119	1	NJC	0	0	0
Actenoides capucinus_299295	Alcedinidae	CORACIIFORMES	3471	299295	AMNH	F	60.6	44.4	14.4	20.4	22.4	155	30.1	124.9	19.4	115	2	BCW	1	0	0
Actenoides capucinus_299295	Alcedinidae	CORACIIFORMES	3471	299295	AMNH	F	61	NA	NA	NA	NA	154	NA	NA	NA	122	1	NJC	0	0	0
Actenoides capucinus_640359	Alcedinidae	CORACIIFORMES	3471	640359	AMNH	F	55.1	42	14.1	17.5	22.3	145	27.3	117.8	18.8	113.6	2	BCW	1	0	0
Actenoides capucinus_640359	Alcedinidae	CORACIIFORMES	3471	640359	AMNH	F	56	NA	NA	NA	NA	144	NA	NA	NA	117	1	NJC	0	0	0
Actenoides princeps_97.12.14.53	Alcedinidae	CORACIIFORMES	3472	97.12.14.53	NHMUK	M	45.2	NA	11.5	12.9	19.1	114	NA	NA	NA	89	1	GT	0	0	0
Actenoides princeps_97.12.14.53	Alcedinidae	CORACIIFORMES	3472	97.12.14.53	NHMUK	M	42	33.1	11.7	12.8	18.6	111	25.7	85.3	23.2	84	2	MNC	1	0	0
Actinodura sodangorum_1997.7.6	Leiotrichidae	PASSERIFORMES	8524	1997.7.6	NHMUK	F	18.2	10.3	4.7	5.6	31	85.5	13	72.5	15.2	123.5	2	CS	1	0	0
Actinodura sodangorum_1997.7.6	Leiotrichidae	PASSERIFORMES	8524	1997.7.6	NHMUK	F	19.2	NA	5.1	5.6	32	89	NA	NA	NA	127	1	GT	0	0	0
Aechmophorus occidentalis_88.10.10.3771	Podicipedidae	PODICIPEDIFORMES	570	88.10.10.3771	NHMUK	M	68.6	NA	6	5.7	67.3	177	NA	NA	NA	28	1	GT	0	0	0
Aechmophorus occidentalis_88.10.10.3771	Podicipedidae	PODICIPEDIFORMES	570	88.10.10.3771	NHMUK	M	67	50.5	5.7	9.3	65	175	70.6	104.4	40.3	25	2	MNC	1	0	0
Aegithalos concinnus_1946.49.1265	Aegithalidae	PASSERIFORMES	8043	1946.49.1265	NHMUK	F	7.2	4.1	2.4	3	14.6	48	8.5	39.5	17.7	51	2	CS	1	0	0
Aegithalos concinnus_1946.49.1265	Aegithalidae	PASSERIFORMES	8043	1946.49.1265	NHMUK	M	6.8	NA	2.6	3	16.2	50	NA	NA	NA	52	1	GT	0	0	0
Aegithalos leucogenys_1965.M.15014	Aegithalidae	PASSERIFORMES	8045	1965.M.15014	NHMUK	M	7.9	4.5	2.3	3.3	16.4	53	7.4	45.6	14	48	2	CV	1	0	0
Aegithalos leucogenys_1965.M.15014	Aegithalidae	PASSERIFORMES	8045	1965.M.15014	NHMUK	M	8.7	NA	2.7	3.3	16.5	53	NA	NA	NA	53	1	GT	0	0	0
Aegithina lafresnayei_1936.4.12	Aegithinidae	PASSERIFORMES	6631	1936.4.12	NHMUK	M	22.7	14.7	5.2	6.4	20.5	69	5.9	63.1	8.6	56	2	CS	1	0	0
Aegithina lafresnayei_1936.4.12	Aegithinidae	PASSERIFORMES	6631	1936.4.12	NHMUK	M	23	NA	5.5	6	19.2	68	NA	NA	NA	56	1	GT	0	0	0
Aegithina viridissima_1927.4.18.636	Aegithinidae	PASSERIFORMES	6630	1927.4.18.636	NHMUK	F	17.1	NA	4.3	4.1	17.9	63	NA	NA	NA	54	1	GT	0	0	0
Aegithina viridissima_1927.4.18.636	Aegithinidae	PASSERIFORMES	6630	1927.4.18.636	NHMUK	F	14.5	10.2	4.2	4.3	17.8	62	7.8	54.2	12.6	43	2	JC	1	0	0
Aegolius harrisii_1916.2.16.1	Strigidae	STRIGIFORMES	2812	1916.2.16.1	NHMUK	M	23	NA	8.8	13.2	22.1	135	NA	NA	NA	75	1	GT	0	0	0
Aegolius harrisii_1916.2.16.1	Strigidae	STRIGIFORMES	2812	1916.2.16.1	NHMUK	M	24.2	15.4	9.7	12.8	26.7	NA	NA	NA	NA	64	2	NJT	1	0	0
Aegotheles wallacii_1907.12.11.57	Aegothelidae	CAPRIMULGIFORMES	1098	1907.12.11.57	NHMUK	M	19.3	NA	5.6	3.9	20.6	118	NA	NA	NA	106	1	GT	0	0	0
Aegotheles wallacii_1907.12.11.57	Aegothelidae	CAPRIMULGIFORMES	1098	1907.12.11.57	NHMUK	M	16.3	5.1	3.4	3.6	18.8	120	34	86	28.3	101	2	NJT	1	0	0
Aegypius monachus_85.8.19.3	Accipitridae	ACCIPITRIFORMES	3018	85.8.19.3	NHMUK	M	87.6	NA	26.6	36.8	129.6	742	NA	NA	NA	370	1	GT	0	0	0
Aegypius monachus_85.8.19.3	Accipitridae	ACCIPITRIFORMES	3018	85.8.19.3	NHMUK	M	83.7	60.9	26	38.5	134.5	730	303	427	41.5	370	2	MNC	1	0	0
Aepypodius bruijnii_88.4.3.1	Megapodiidae	GALLIFORMES	66	88.4.3.1	NHMUK	M	29.7	NA	12.6	NA	105.5	294	NA	NA	NA	NA	1	GT	0	0	0
Aepypodius bruijnii_88.4.3.1	Megapodiidae	GALLIFORMES	66	88.4.3.1	NHMUK	M	33.6	22.4	13.5	19.9	100	284	25.3	258.7	8.9	98	2	MNC	1	0	0
Aerodramus mearnsi_90.12.1.88	Apodidae	CAPRIMULGIFORMES	1164	90.12.1.88	NHMUK	M	5.1	NA	1.9	1.9	9.6	109	NA	NA	NA	49	1	GT	0	0	0
Aerodramus mearnsi_90.12.1.88	Apodidae	CAPRIMULGIFORMES	1164	90.12.1.88	NHMUK	M	5.3	1.8	1.6	1.6	9.6	106	72.1	33.9	68	46	2	MNC	1	0	0
Aethia psittacula_1898.7.4.5	Alcidae	CHARADRIIFORMES	2690	1898.7.4.5	NHMUK	M	19.6	NA	6.5	13.7	29.5	153	NA	NA	NA	40	1	GT	0	0	0
Aethia psittacula_1898.7.4.5	Alcidae	CHARADRIIFORMES	2690	1898.7.4.5	NHMUK	M	19.9	9	6.5	13.1	28.7	147	59.6	87.4	40.5	38	2	MNC	1	0	0
Aethia pygmaea_1898.11.11.11	Alcidae	CHARADRIIFORMES	2692	1898.11.11.11	NHMUK	M	12.7	NA	5.4	NA	22.2	117	NA	NA	NA	30	1	GT	0	0	0
Aethia pygmaea_1898.11.11.11	Alcidae	CHARADRIIFORMES	2692	1898.11.11.11	NHMUK	M	17.6	6.4	5.1	7.5	22.1	112	44.8	67.2	40	33	2	MNC	1	0	0
Aethopyga christinae_1914.8.15.35	Nectariniidae	PASSERIFORMES	9605	1914.8.15.35	NHMUK	M	17.4	12.4	3.6	3.4	14	51	10.2	40.8	20	48	2	CS	1	0	0
Aethopyga christinae_1914.8.15.35	Nectariniidae	PASSERIFORMES	9605	1914.8.15.35	NHMUK	M	18.1	NA	2.8	3.1	13.6	54	NA	NA	NA	51	1	GT	0	0	0
Aethopyga gouldiae_1948.27.537	Nectariniidae	PASSERIFORMES	9592	1948.27.537	NHMUK	M	18.8	12.3	3	3.2	13.4	54	11.1	42.9	20.6	79.5	2	CS	1	0	0
Aethopyga gouldiae_1948.27.537	Nectariniidae	PASSERIFORMES	9592	1948.27.537	NHMUK	M	19.2	NA	2.9	2.8	12.6	58	NA	NA	NA	79	1	GT	0	0	0
Aethopyga linaraborae_36926	Nectariniidae	PASSERIFORMES	9606	36926	FLMNH	M	22.7	16.4	3.2	NA	17.2	53	12	41	22.6	32	2	JPM	0	0	0
Aethopyga linaraborae_36926	Nectariniidae	PASSERIFORMES	9606	36926	FLMNH	M	22.4	17.1	2.9	3.2	15.3	52.6	8.5	44.1	16.2	41.8	1	PH	1	0	0
Aethopyga linaraborae_36953	Nectariniidae	PASSERIFORMES	9606	36953	FLMNH	F	21.7	15.5	3.1	3	15.5	51.5	14	37.5	27.2	33	2	JPM	0	0	0
Aethopyga linaraborae_36953	Nectariniidae	PASSERIFORMES	9606	36953	FLMNH	F	22.5	15.6	3.1	2.8	15.3	52.2	7.2	45	13.8	36.5	1	PH	1	0	0
Aethopyga nipalensis_81.5.1.1357	Nectariniidae	PASSERIFORMES	9591	81.5.1.1357	NHMUK	M	23.7	17.7	3.5	3.4	13.3	49	9.4	39.6	19.2	62	2	CS	1	0	0
Aethopyga nipalensis_81.5.1.1357	Nectariniidae	PASSERIFORMES	9591	81.5.1.1357	NHMUK	M	23.9	NA	3.2	2.9	13.6	51	NA	NA	NA	63	1	GT	0	0	0
Aethopyga primigenia_2000.8.1	Nectariniidae	PASSERIFORMES	9607	2000.8.1	NHMUK	M	21.7	16.2	3.7	3.2	15.3	52	7.4	44.6	14.2	37	2	CS	1	0	0
Aethopyga primigenia_2000.8.1	Nectariniidae	PASSERIFORMES	9607	2000.8.1	NHMUK	M	22	NA	3.6	2.8	16.3	53	NA	NA	NA	39	1	GT	0	0	0
Agapornis nigrigenis_1927.11.26.2.	Psittacidae	PSITTACIFORMES	4437	1927.11.26.2.	NHMUK	M	16.7	NA	10.4	14.5	13.1	93	NA	NA	NA	46	1	GT	0	0	0
Agapornis nigrigenis_1927.11.26.2.	Psittacidae	PSITTACIFORMES	4437	1927.11.26.2.	NHMUK	M	16.4	15.6	10	14.8	13.1	93	38.3	54.7	41.2	40	2	SEIJ	1	0	0
Agapornis pullarius_1947.100.74	Psittacidae	PSITTACIFORMES	4430	1947.100.74	NHMUK	M	17.1	NA	8.8	13.5	12.9	96	NA	NA	NA	50	1	GT	0	0	0
Agapornis pullarius_1947.100.74	Psittacidae	PSITTACIFORMES	4430	1947.100.74	NHMUK	M	16.6	14.3	9	13.3	13.9	96	36.1	59.9	37.6	43	2	SEIJ	1	0	0
Agelaius assimilis_1924.11.1.31	Icteridae	PASSERIFORMES	10523	1924.11.1.31	NHMUK	M	24.5	16.6	5.6	9.2	27.5	98	23.1	74.9	23.6	97	2	CS	1	0	0
Agelaius assimilis_1924.11.1.31	Icteridae	PASSERIFORMES	10523	1924.11.1.31	NHMUK	M	24	NA	6.1	NA	28.1	100	NA	NA	NA	81	1	GT	0	0	0
Agelaius phoeniceus_88.10.10.7708	Icteridae	PASSERIFORMES	10522	88.10.10.7708	NHMUK	F	19	12.7	4.7	7.9	26.2	99	25.6	73.4	25.9	70	2	AMGZ	1	1	0
Agelaius phoeniceus_88.10.10.7708	Icteridae	PASSERIFORMES	10522	88.10.10.7708	NHMUK	F	20.2	13.2	5.9	7.7	26.7	97	24.4	72.6	25.2	71	1	CS	1	1	0
Agelaius phoeniceus_88.10.10.7710	Icteridae	PASSERIFORMES	10522	88.10.10.7710	NHMUK	F	20.9	13.8	5.2	8.1	25.8	99	25.4	73.6	25.7	76	2	AMGZ	1	1	0
Agelaius phoeniceus_88.10.10.7710	Icteridae	PASSERIFORMES	10522	88.10.10.7710	NHMUK	F	20.8	14.1	5.2	8.2	26	97	25.3	71.7	26.1	72	1	CS	1	1	0
Agelaius xanthomus_1915.5.1.971	Icteridae	PASSERIFORMES	10520	1915.5.1.971	NHMUK	M	20.1	14.5	4.6	7.7	20.5	108	21.1	86.9	19.5	90	2	CV	1	0	0
Agelaius xanthomus_1915.5.1.971	Icteridae	PASSERIFORMES	10520	1915.5.1.971	NHMUK	M	21.6	NA	5.6	6.9	26.8	107	NA	NA	NA	86	1	GT	0	0	0
Agelastes niger_1911.5.31.9	Numididae	GALLIFORMES	143	1911.5.31.9	NHMUK	M	27.6	NA	10	9.9	63.2	202	NA	NA	NA	131	1	GT	0	0	0
Agelastes niger_1911.5.31.9	Numididae	GALLIFORMES	143	1911.5.31.9	NHMUK	M	27.3	15.2	11.4	9.5	71.5	209	38.3	170.7	18.3	126	2	MNC	1	0	0
Agelasticus cyanopus_89.1.10.290	Icteridae	PASSERIFORMES	10555	89.1.10.290	NHMUK	M	25	17.3	5.2	8.6	25.7	93	11.8	81.2	12.7	86	2	CS	1	0	0
Agelasticus cyanopus_89.1.10.290	Icteridae	PASSERIFORMES	10555	89.1.10.290	NHMUK	M	25	NA	5.7	7.8	25.6	94	NA	NA	NA	85	1	GT	0	0	0
Agriornis lividus_1969.26.185	Tyrannidae	PASSERIFORMES	5854	1969.26.185	NHMUK	M	36.1	NA	NA	9.4	38.8	127.8	24.9	102.9	19.5	107.9	3	APH	0	0	0
Agriornis lividus_1969.26.185	Tyrannidae	PASSERIFORMES	5854	1969.26.185	NHMUK	M	34.3	NA	7	7.9	36	126	NA	NA	NA	110	1	GT	0	0	0
Agriornis lividus_1969.26.185	Tyrannidae	PASSERIFORMES	5854	1969.26.185	NHMUK	M	34	19.5	7	7.6	36	127	24.5	102.5	19.3	104	2	HM	1	0	0
Agriornis micropterus_1905.1.30.497	Tyrannidae	PASSERIFORMES	5855	1905.1.30.497	NHMUK	M	28.8	NA	6.9	7.4	33	121	NA	NA	NA	102	1	GT	0	0	0
Agriornis micropterus_1905.1.30.497	Tyrannidae	PASSERIFORMES	5855	1905.1.30.497	NHMUK	M	30	17.2	6.4	7.1	33	121	32.9	88.1	27.2	101	2	HM	1	0	0
Agriornis montanus_1888.1.1.16	Tyrannidae	PASSERIFORMES	5852	1888.1.1.16	NHMUK	M	30	NA	NA	7.8	32.8	132.8	37.8	95	28.5	105.2	1	APH	0	0	0
Agriornis montanus_1888.1.1.16	Tyrannidae	PASSERIFORMES	5852	1888.1.1.16	NHMUK	M	31.2	17.4	5.8	5.7	31.6	132.5	38.3	94.2	28.9	94	2	HM	1	0	0
Agriornis montanus_1899.1.20.38	Tyrannidae	PASSERIFORMES	5852	1899.1.20.38	NHMUK	M	30.8	NA	NA	7.4	32.4	130.2	32.7	97.5	25.1	104.3	2	APH	0	0	0
Agriornis montanus_1899.1.20.38	Tyrannidae	PASSERIFORMES	5852	1899.1.20.38	NHMUK	M	31.3	17.1	5.4	5.3	31.4	129.5	34.9	94.6	26.9	98	1	HM	1	0	0
Agropsar sturninus_98.11.10.111	Sturnidae	PASSERIFORMES	8687	98.11.10.111	NHMUK	M	18.1	NA	5	5.3	25.6	107	NA	NA	NA	52	1	GT	0	0	0
Agropsar sturninus_98.11.10.111	Sturnidae	PASSERIFORMES	8687	98.11.10.111	NHMUK	M	18.4	11.5	4.6	5.3	24.1	107	40.5	66.5	37.9	53	2	NS	1	0	0
Agropsar sturninus_98.11.10.112	Sturnidae	PASSERIFORMES	8687	98.11.10.112	NHMUK	F	18	NA	5.4	5.3	27.2	103	NA	NA	NA	49	1	GT	0	0	0
Agropsar sturninus_98.11.10.112	Sturnidae	PASSERIFORMES	8687	98.11.10.112	NHMUK	F	18	11.5	4.9	5	25.2	103	37.8	65.2	36.7	51	2	NS	1	0	0
Aimophila notosticta_1885.2.10.492	Passerellidae	PASSERIFORMES	10410	1885.2.10.492	NHMUK	M	14.1	NA	4.7	6.3	24.4	67	NA	NA	NA	76	2	GT	0	0	0
Aimophila notosticta_1885.2.10.492	Passerellidae	PASSERIFORMES	10410	1885.2.10.492	NHMUK	U	14.9	9.1	4.4	5.9	23.8	65.5	5.6	59.9	8.5	72	1	HM	1	0	0
Aimophila ruficeps_1899.3.1.717	Passerellidae	PASSERIFORMES	10409	1899.3.1.717	NHMUK	M	12.2	NA	4.1	5.1	19.7	60	NA	NA	NA	62	2	GT	0	0	0
Aimophila ruficeps_1899.3.1.717	Passerellidae	PASSERIFORMES	10409	1899.3.1.717	NHMUK	M	15.5	8.4	4	5	19.3	58	7.3	50.7	12.6	59	1	HM	1	0	0
Akletos melanoceps_89.7.10.68	Thamnophilidae	PASSERIFORMES	4803	89.7.10.68	NHMUK	F	23.8	13	5.1	6.4	31.2	85	7.3	77.7	8.6	62	2	CV	1	0	0
Akletos melanoceps_89.7.10.68	Thamnophilidae	PASSERIFORMES	4803	89.7.10.68	NHMUK	F	24.1	NA	5	6.4	36.9	91	NA	NA	NA	65	1	GT	0	0	0
Alaudala rufescens_1965.M.7246	Alaudidae	PASSERIFORMES	7317	1965.M.7246	NHMUK	M	11.3	7.7	3.9	4.7	18.5	87	27.8	59.2	32	53	1	CV	1	0	0
Alaudala rufescens_1965.M.7246	Alaudidae	PASSERIFORMES	7317	1965.M.7246	NHMUK	M	11.8	NA	3.7	4.8	20.2	87	NA	NA	NA	53	2	GT	0	0	0
Alca torda_1934.11.1.16	Alcidae	CHARADRIIFORMES	2705	1934.11.1.16	NHMUK	M	37	NA	8.9	24	34.2	206	NA	NA	NA	88	1	GT	0	0	0
Alca torda_1934.11.1.16	Alcidae	CHARADRIIFORMES	2705	1934.11.1.16	NHMUK	M	45.1	22.9	9.3	23.6	33	203	117	86	57.6	84	2	NJT	1	0	0
Alcedo coerulescens_81.5.1.2877	Alcedinidae	CORACIIFORMES	3442	81.5.1.2877	NHMUK	M	35.2	NA	4.7	6.4	8.1	61	NA	NA	NA	NA	1	GT	0	0	0
Alcedo coerulescens_81.5.1.2877	Alcedinidae	CORACIIFORMES	3442	81.5.1.2877	NHMUK	M	35.5	27.9	4.5	6.2	8.3	60.2	13.8	46.4	22.9	27	2	MNC	1	0	0
Alcedo peninsulae_1894.8.6.126	Alcedinidae	CORACIIFORMES	3435	1894.8.6.126	NHMUK	M	50.4	39	7.5	9.6	9.4	79	16.4	62.6	20.8	36	1	HM	1	0	0
Alcedo peninsulae_1894.8.6.126	Alcedinidae	CORACIIFORMES	3435	1894.8.6.126	NHMUK	M	50	NA	NA	NA	NA	77	NA	NA	NA	NA	2	NJC	0	0	0
Alcedo peninsulae_1936.4.12.434	Alcedinidae	CORACIIFORMES	3435	1936.4.12.434	NHMUK	F	49.8	39.2	7.5	11.6	9.5	86	19.3	66.7	22.4	37	1	HM	1	0	0
Alcedo peninsulae_1936.4.12.434	Alcedinidae	CORACIIFORMES	3435	1936.4.12.434	NHMUK	F	51	NA	NA	NA	NA	84	NA	NA	NA	NA	2	NJC	0	0	0
Alcedo peninsulae_1936.4.12.437	Alcedinidae	CORACIIFORMES	3435	1936.4.12.437	NHMUK	M	50.1	39.2	7.6	10	9.4	79	21.8	57.2	27.6	34	1	HM	1	0	0
Alcedo peninsulae_1936.4.12.437	Alcedinidae	CORACIIFORMES	3435	1936.4.12.437	NHMUK	M	47	NA	NA	NA	NA	83	NA	NA	NA	NA	2	NJC	0	0	0
Alcippe grotei_1928.6.26.1386	Leiotrichidae	PASSERIFORMES	8380	1928.6.26.1386	NHMUK	M	14	7.6	3.2	4.2	20.9	66.5	6.4	60.1	9.6	67	2	CS	1	0	0
Alcippe grotei_1928.6.26.1386	Leiotrichidae	PASSERIFORMES	8380	1928.6.26.1386	NHMUK	M	14.6	NA	5.3	4.5	21.1	68	NA	NA	NA	64	1	GT	0	0	0
Alectoris barbara_1965.M.1901	Phasianidae	GALLIFORMES	249	1965.M.1901	NHMUK	M	24.9	NA	8.4	10.4	43.3	171	NA	NA	NA	111	1	GT	0	0	0
Alectoris barbara_1965.M.1901	Phasianidae	GALLIFORMES	249	1965.M.1901	NHMUK	M	21.5	15	9	10.8	39.3	172	44.8	127.2	26	106	2	NJT	1	0	0
Alectoris graeca_1965.M.1978	Phasianidae	GALLIFORMES	245	1965.M.1978	NHMUK	M	21.3	NA	8.1	8.2	39.7	153	NA	NA	NA	97	1	GT	0	0	0
Alectoris graeca_1965.M.1978	Phasianidae	GALLIFORMES	245	1965.M.1978	NHMUK	M	20.8	11.7	8.2	8.5	40.8	150	44.6	105.4	29.7	75	2	NJT	1	0	0
Alectoris magna_1965.M.1949	Phasianidae	GALLIFORMES	247	1965.M.1949	NHMUK	M	24.3	NA	9.8	10.3	51	179	NA	NA	NA	107	1	GT	0	0	0
Alectoris magna_1965.M.1949	Phasianidae	GALLIFORMES	247	1965.M.1949	NHMUK	M	23.7	17	9.6	11	42.5	175	48	127	27.4	88	2	NJT	1	0	0
Alectroenas madagascariensis_1931.8.18.804	Columbidae	COLUMBIFORMES	894	1931.8.18.804	NHMUK	M	18.3	NA	5	5.2	25.4	176	NA	NA	NA	94	1	GT	0	0	0
Alectroenas madagascariensis_1931.8.18.804	Columbidae	COLUMBIFORMES	894	1931.8.18.804	NHMUK	M	17.7	10.6	4.7	4.8	23.9	175	60	115	34.3	88	2	NJT	1	0	0
Alectrurus risora_1888.1.13.126	Tyrannidae	PASSERIFORMES	5809	1888.1.13.126	NHMUK	M	18.7	NA	6.9	4.8	23.3	77	NA	NA	NA	184	2	GT	0	0	0
Alectrurus risora_1888.1.13.126	Tyrannidae	PASSERIFORMES	5809	1888.1.13.126	NHMUK	M	18.2	10.4	6.5	4.7	23.9	74	16.5	57.5	22.3	195	1	HM	1	0	0
Alectura lathami_1925.11.1.554	Megapodiidae	GALLIFORMES	64	1925.11.1.554	NHMUK	M	40.9	NA	13.4	18.7	89.7	305	NA	NA	NA	246	1	GT	0	0	0
Alectura lathami_1925.11.1.554	Megapodiidae	GALLIFORMES	64	1925.11.1.554	NHMUK	M	38.9	22.4	13.4	18.2	86.7	296	73.5	222.5	24.8	235	2	NJT	1	0	0
Alexandrinus eques_59.11.22.42	Psittacidae	PSITTACIFORMES	4481	59.11.22.42	NHMUK	U	27	NA	13.9	24	19.5	168	NA	NA	NA	201	1	GT	0	0	0
Alexandrinus eques_59.11.22.42	Psittacidae	PSITTACIFORMES	4481	59.11.22.42	NHMUK	M	27.2	23.4	14.7	24.2	17.1	176	75.3	100.7	42.8	182.8	2	SEIJ	1	0	0
Alipiopsitta xanthops_1860.11.7.2	Psittacidae	PSITTACIFORMES	4161	1860.11.7.2	NHMUK	U	34.2	NA	13.8	24.1	18.6	164	NA	NA	NA	76	2	GT	0	0	0
Alipiopsitta xanthops_1860.11.7.2	Psittacidae	PSITTACIFORMES	4161	1860.11.7.2	NHMUK	U	37.2	27.7	16.2	25.6	19.2	165	55.5	109.5	33.6	76	1	TB	1	0	0
Alisterus amboinensis_73.5.12.1576	Psittacidae	PSITTACIFORMES	4441	73.5.12.1576	NHMUK	M	29.7	NA	14.2	22.9	21.7	200	NA	NA	NA	242	1	GT	0	0	0
Alisterus amboinensis_73.5.12.1576	Psittacidae	PSITTACIFORMES	4441	73.5.12.1576	NHMUK	M	30.2	22.7	14.2	22.8	22	199	80.7	118.3	40.6	219	2	MNC	1	0	0
Allenia fusca_1904.8.17.153	Mimidae	PASSERIFORMES	8818	1904.8.17.153	NHMUK	F	21.8	NA	5	5.7	28.2	123	NA	NA	NA	95	1	GT	0	0	0
Allenia fusca_1904.8.17.153	Mimidae	PASSERIFORMES	8818	1904.8.17.153	NHMUK	F	21.2	11.3	4.5	5.5	27	121	29	92	24	96	2	NS	1	0	0
Allenia fusca_91.1.25.5	Mimidae	PASSERIFORMES	8818	91.1.25.5	NHMUK	M	20.9	NA	5.8	6.1	33	112	NA	NA	NA	99	1	GT	0	0	0
Allenia fusca_91.1.25.5	Mimidae	PASSERIFORMES	8818	91.1.25.5	NHMUK	M	21.5	12.7	5.2	5.8	30.8	124	28.2	95.8	22.7	98	2	NS	1	0	0
Alopecoenas beccarii_1953.17.69	Columbidae	COLUMBIFORMES	752	1953.17.69	NHMUK	M	17.1	NA	2.4	3.3	30	103	NA	NA	NA	70	1	GT	0	0	0
Alopecoenas beccarii_1953.17.69	Columbidae	COLUMBIFORMES	752	1953.17.69	NHMUK	M	16.5	9.9	2.4	3.1	29	106	32	74	30.2	64	2	NJT	1	0	0
Alopecoenas erythropterus_1928.10.27.120	Columbidae	COLUMBIFORMES	750	1928.10.27.120	NHMUK	M	20.9	NA	3.6	4.6	27.1	146	NA	NA	NA	NA	1	GT	0	0	0
Alopecoenas erythropterus_1928.10.27.120	Columbidae	COLUMBIFORMES	750	1928.10.27.120	NHMUK	M	20.7	10.3	3.6	4.4	29.1	147	44	103	29.9	78	2	NJT	1	0	0
Alopecoenas hoedtii_1904.7.21.47	Columbidae	COLUMBIFORMES	746	1904.7.21.47	NHMUK	M	23.2	NA	3.7	4.7	31	152	NA	NA	NA	132	1	GT	0	0	0
Alopecoenas hoedtii_1904.7.21.47	Columbidae	COLUMBIFORMES	746	1904.7.21.47	NHMUK	M	21.1	9.7	3.7	4.5	27.4	152	44	108	28.9	105	2	NJT	1	0	0
Alopecoenas stairi_89.2.10.486	Columbidae	COLUMBIFORMES	756	89.2.10.486	NHMUK	M	24.5	NA	3.8	4.8	32.6	154	NA	NA	NA	96	1	GT	0	0	0
Alopecoenas stairi_89.2.10.486	Columbidae	COLUMBIFORMES	756	89.2.10.486	NHMUK	M	23	12.6	3.7	4.7	33.2	155	47	108	30.3	95	2	NJT	1	0	0
Alophoixus flaveolus_1935.4.5.622	Pycnonotidae	PASSERIFORMES	7825	1935.4.5.622	NHMUK	F	22	11.8	4.4	7.5	21.7	97	15	82	15.5	92	1	CS	1	1	0
Alophoixus flaveolus_1935.4.5.622	Pycnonotidae	PASSERIFORMES	7825	1935.4.5.622	NHMUK	F	19.8	12.2	6.3	7.7	21.1	99	17.7	81.3	17.9	85	2	ECJ	1	1	0
Alopochelidon fucata_1885.3.24.163	Hirundinidae	PASSERIFORMES	7758	1885.3.24.163	NHMUK	M	7.5	NA	4	2.3	11.5	96	NA	NA	NA	43	2	GT	0	0	0
Alopochelidon fucata_1885.3.24.163	Hirundinidae	PASSERIFORMES	7758	1885.3.24.163	NHMUK	M	9.6	4.5	3.9	2.2	11.6	95	49	46	51.6	42	1	TB	1	0	0
Amadina fasciata_1923.10.26.430	Estrildidae	PASSERIFORMES	9816	1923.10.26.430	NHMUK	M	10.4	7.8	5.9	7.6	16.4	67	17.4	49.6	26	42	1	CV	1	0	0
Amadina fasciata_1923.10.26.430	Estrildidae	PASSERIFORMES	9816	1923.10.26.430	NHMUK	M	11	NA	6.9	7.9	17.8	66	NA	NA	NA	47	2	GT	0	0	0
Amalocichla incerta_1967.3.5	Petroicidae	PASSERIFORMES	7121	1967.3.5	NHMUK	M	17.9	9.7	3.3	4.1	34.5	77	8.9	68.1	11.6	62	2	CV	1	0	0
Amalocichla incerta_1967.3.5	Petroicidae	PASSERIFORMES	7121	1967.3.5	NHMUK	M	17.3	NA	3.7	4.3	36.2	77	NA	NA	NA	64	1	GT	0	0	0
Amaurocichla bocagii_92.5.31.3	Motacillidae	PASSERIFORMES	10017	92.5.31.3	NHMUK	U	19.1	13	3.9	3.8	23.9	63	6.9	56.1	11	34	2	CS	1	0	0
Amaurocichla bocagii_92.5.31.3	Motacillidae	PASSERIFORMES	10017	92.5.31.3	NHMUK	U	19.6	NA	3.7	4	23.7	65	NA	NA	NA	35	1	GT	0	0	0
Amaurolimnas concolor_47.6.8.5	Rallidae	GRUIFORMES	1822	47.6.8.5	NHMUK	U	28.3	NA	3.4	7.4	45.7	125	NA	NA	NA	48	1	GT	0	0	0
Amaurolimnas concolor_47.6.8.5	Rallidae	GRUIFORMES	1822	47.6.8.5	NHMUK	U	28	16.2	3.7	7.1	40.8	126	37.7	88.3	29.9	57	2	SEIJ	1	0	0
Amaurornis isabellina_1935.5.27.1	Rallidae	GRUIFORMES	1852	1935.5.27.1	NHMUK	M	36.4	NA	6	NA	57.2	168	NA	NA	NA	71	1	GT	0	0	0
Amaurornis isabellina_1935.5.27.1	Rallidae	GRUIFORMES	1852	1935.5.27.1	NHMUK	M	35.2	16.3	5.9	10	63	164	37	127	22.6	66	2	MNC	1	0	0
Amaurornis moluccana_1939.12.9.1717	Rallidae	GRUIFORMES	1855	1939.12.9.1717	NHMUK	M	35.7	NA	5.3	9.9	64.6	139	NA	NA	NA	51	1	GT	0	0	0
Amaurornis moluccana_1939.12.9.1717	Rallidae	GRUIFORMES	1855	1939.12.9.1717	NHMUK	M	35.3	17.7	5.2	10	58.9	136	34	102	25	55	2	MNC	1	0	0
Amaurornis olivacea_89.11.3.62(?)	Rallidae	GRUIFORMES	1853	89.11.3.62(?)	NHMUK	M	35.4	NA	5.7	9.7	59.8	168	NA	NA	NA	72	1	GT	0	0	0
Amaurornis olivacea_89.11.3.62(?)	Rallidae	GRUIFORMES	1853	89.11.3.62(?)	NHMUK	M	35.5	16.2	5.6	10.3	64	161	36.2	124.8	22.5	66	2	MNC	1	0	0
Amaurospiza moesta_1899.2.1.498	Cardinalidae	PASSERIFORMES	10720	1899.2.1.498	NHMUK	M	11	NA	NA	7.9	17.3	60.8	9.4	51.4	15.5	51.3	2	APH	0	0	0
Amaurospiza moesta_1899.2.1.498	Cardinalidae	PASSERIFORMES	10720	1899.2.1.498	NHMUK	M	12.5	7.4	5	6.9	17.3	61	10.5	50.5	17.2	50	1	HM	1	0	0
Amazilia lactea_1887.3.14.464	Trochilidae	CAPRIMULGIFORMES	1492	1887.3.14.464	NHMUK	M	22	NA	NA	NA	NA	52	NA	NA	NA	30	2	NJC	0	0	0
Amazilia lactea_1887.3.14.464	Trochilidae	CAPRIMULGIFORMES	1492	1887.3.14.464	NHMUK	M	21.1	14.9	2.5	2.2	4.3	51	32.2	18.8	63.1	29	1	TB	1	0	0
Amazona agilis_91.4.1.38	Psittacidae	PSITTACIFORMES	4167	91.4.1.38	NHMUK	M	28.6	NA	11.9	24.1	23	151	NA	NA	NA	85	1	GT	0	0	0
Amazona agilis_91.4.1.38	Psittacidae	PSITTACIFORMES	4167	91.4.1.38	NHMUK	M	28.2	22.9	14.3	24.3	19	149	47.1	101.9	31.6	77	2	MNC	1	0	0
Amazona barbadensis_1891.4.1.44	Psittacidae	PSITTACIFORMES	4187	1891.4.1.44	NHMUK	M	32.6	NA	16.3	30.6	20	218	NA	NA	NA	130	2	GT	0	0	0
Amazona barbadensis_1891.4.1.44	Psittacidae	PSITTACIFORMES	4187	1891.4.1.44	NHMUK	M	40.1	27.5	15.8	28.3	18.2	219	76.1	142.9	34.7	138	1	TB	1	0	0
Amazona brasiliensis_90.6.1.168	Psittacidae	PSITTACIFORMES	4195	90.6.1.168	NHMUK	U	34.3	NA	15.6	28	21.5	215	NA	NA	NA	126	1	GT	0	0	0
Amazona brasiliensis_90.6.1.168	Psittacidae	PSITTACIFORMES	4195	90.6.1.168	NHMUK	U	33.5	26.4	17	27.8	21.5	203	55.6	147.4	27.4	111	2	MNC	1	0	0
Amazona collaria_91.4.1.32	Psittacidae	PSITTACIFORMES	4169	91.4.1.32	NHMUK	M	32.8	NA	14.8	25.9	20.5	181	NA	NA	NA	108	1	GT	0	0	0
Amazona collaria_91.4.1.32	Psittacidae	PSITTACIFORMES	4169	91.4.1.32	NHMUK	M	33.2	26.7	14.7	26.1	19.3	180	59.4	120.6	33	96	2	MNC	1	0	0
Amazona dufresniana_89.1.30.344	Psittacidae	PSITTACIFORMES	4179	89.1.30.344	NHMUK	M	38.7	NA	16.4	32.5	22.3	217	NA	NA	NA	115	1	GT	0	0	0
Amazona dufresniana_89.1.30.344	Psittacidae	PSITTACIFORMES	4179	89.1.30.344	NHMUK	M	38	31.8	19.4	32.9	26.1	208	72.5	135.5	34.9	112	2	MNC	1	0	0
Amazona guildingii_98.2.8.291	Psittacidae	PSITTACIFORMES	4197	98.2.8.291	NHMUK	M	42.9	NA	21.4	34.7	28.4	267	NA	NA	NA	171	1	GT	0	0	0
Amazona guildingii_98.2.8.291	Psittacidae	PSITTACIFORMES	4197	98.2.8.291	NHMUK	M	42.3	35	23.2	35.4	28.3	262	81	181	30.9	151	2	MNC	1	0	0
Amazona imperialis_89.1.30.306	Psittacidae	PSITTACIFORMES	4193	89.1.30.306	NHMUK	F	47.8	NA	22.7	35.4	24.2	291	NA	NA	NA	177	1	GT	0	0	0
Amazona imperialis_89.1.30.306	Psittacidae	PSITTACIFORMES	4193	89.1.30.306	NHMUK	F	45.6	38.6	21	34.9	30.8	283	84.8	198.2	30	175	2	MNC	1	0	0
Amazona kawalli_1891.4.1.48	Psittacidae	PSITTACIFORMES	4192	1891.4.1.48	NHMUK	F	40.9	NA	16.9	32.8	26.8	225	NA	NA	NA	120	1	GT	0	0	0
Amazona kawalli_1891.4.1.48	Psittacidae	PSITTACIFORMES	4192	1891.4.1.48	NHMUK	F	42.3	32.8	17.8	34.6	22.9	237	40.2	196.8	17	126	2	TB/HM	1	0	0
Amazona leucocephala_1904.8.17.250	Psittacidae	PSITTACIFORMES	4170	1904.8.17.250	NHMUK	M	33.6	NA	14	27.7	19.8	204	NA	NA	NA	117	1	GT	0	0	0
Amazona leucocephala_1904.8.17.250	Psittacidae	PSITTACIFORMES	4170	1904.8.17.250	NHMUK	M	30.3	25.5	15.7	27.7	21.4	204	66.1	137.9	32.4	114	2	MNC	1	0	0
Amazona mercenarius_1902.3.13.1408	Psittacidae	PSITTACIFORMES	4189	1902.3.13.1408	NHMUK	M	34.4	NA	17	26.1	25	213	NA	NA	NA	97	1	GT	0	0	0
Amazona mercenarius_1902.3.13.1408	Psittacidae	PSITTACIFORMES	4189	1902.3.13.1408	NHMUK	M	37.2	27.8	15.9	26.9	22.3	216	73.5	142.5	34	99	2	TB	1	0	0
Amazona pretrei_1930.9.1.1	Psittacidae	PSITTACIFORMES	4166	1930.9.1.1	NHMUK	M	31.7	NA	12.9	22.3	21.6	161	NA	NA	NA	123	1	GT	0	0	0
Amazona pretrei_1930.9.1.1	Psittacidae	PSITTACIFORMES	4166	1930.9.1.1	NHMUK	M	34.2	24.9	13.8	20.8	19	NA	NA	NA	NA	102	2	MNC	1	0	0
Amazona tucumana_1905.1.30.736	Psittacidae	PSITTACIFORMES	4165	1905.1.30.736	NHMUK	U	28.1	NA	12.8	22	17.8	205	NA	NA	NA	113	1	GT	0	0	0
Amazona tucumana_1905.1.30.736	Psittacidae	PSITTACIFORMES	4165	1905.1.30.736	NHMUK	U	26.1	19.7	15.3	22.1	20.4	201	80.2	120.8	39.9	100	2	MNC	1	0	0
Amazona vittata_59.11.22.13	Psittacidae	PSITTACIFORMES	4172	59.11.22.13	NHMUK	U	33.3	NA	15.3	27.9	20.7	182	NA	NA	NA	99	1	GT	0	0	0
Amazona vittata_59.11.22.13	Psittacidae	PSITTACIFORMES	4172	59.11.22.13	NHMUK	U	33.2	26.5	17.2	27.7	21.4	183	62.4	120.6	34.1	98	2	MNC	1	0	0
Amblycercus holosericeus_D001109	Icteridae	PASSERIFORMES	10457	D001109	Field1	U	32	19.8	6.3	8.6	30.2	76	9	67	11.8	107	1	ML	1	1	0
Amblycercus holosericeus_D001109	Icteridae	PASSERIFORMES	10457	D001109	Field1	U	33.9	20.6	6.4	8.7	30.2	90	13	77	14.4	105	2	ML	1	1	0
Amblyornis flavifrons_1939.12.9.13	Ptilonorhynchidae	PASSERIFORMES	5918	1939.12.9.13	NHMUK	M	25.2	NA	6.8	NA	34.3	138	NA	NA	NA	77	1	GT	0	0	0
Amblyornis flavifrons_1939.12.9.13	Ptilonorhynchidae	PASSERIFORMES	5918	1939.12.9.13	NHMUK	M	27.4	13.4	6.8	8.3	33.9	132	27.7	104.3	21	84	2	PC	1	0	0
Amblyornis inornata_81.2.18.85	Ptilonorhynchidae	PASSERIFORMES	5917	81.2.18.85	NHMUK	U	31	NA	9.5	9.1	36.5	127	NA	NA	NA	92	1	GT	0	0	0
Amblyornis inornata_81.2.18.85	Ptilonorhynchidae	PASSERIFORMES	5917	81.2.18.85	NHMUK	U	32.3	16.1	9.3	9	35.4	126	21.5	104.5	17.1	104	2	PC	1	0	0
Amblyornis macgregoriae_1953.17.226	Ptilonorhynchidae	PASSERIFORMES	5915	1953.17.226	NHMUK	M	32.8	NA	7.2	8.5	36.8	139	NA	NA	NA	86	1	GT	0	0	0
Amblyornis macgregoriae_1953.17.226	Ptilonorhynchidae	PASSERIFORMES	5915	1953.17.226	NHMUK	M	29	13.1	7.3	8.5	38	138	20.3	117.7	14.7	88	2	PC	1	0	0
Amblyornis subalaris_1904.4.19.30	Ptilonorhynchidae	PASSERIFORMES	5916	1904.4.19.30	NHMUK	M	29.8	NA	7	8.8	35.6	123	NA	NA	NA	89	1	GT	0	0	0
Amblyornis subalaris_1904.4.19.30	Ptilonorhynchidae	PASSERIFORMES	5916	1904.4.19.30	NHMUK	M	26.5	13.7	7	8.8	35.4	121	19	102	15.7	88	2	PC	1	0	0
Ammodramus savannarum_1914.12.1.944	Passerellidae	PASSERIFORMES	10321	1914.12.1.944	NHMUK	F	14.9	8.3	4.2	6.2	19.9	60	12.3	47.7	20.5	41	1	CS	1	1	0
Ammodramus savannarum_1914.12.1.944	Passerellidae	PASSERIFORMES	10321	1914.12.1.944	NHMUK	F	12.9	8.1	4.5	6	19.1	59	11.1	47.9	18.8	40	2	CS	1	1	0
Ammodramus savannarum_1914.12.1.947	Passerellidae	PASSERIFORMES	10321	1914.12.1.947	NHMUK	M	15.4	8	4.7	6.5	18.6	61	13.2	47.8	21.6	43	1	CS	1	1	0
Ammodramus savannarum_1914.12.1.947	Passerellidae	PASSERIFORMES	10321	1914.12.1.947	NHMUK	M	12.8	7.9	4.5	6.1	19	61.5	12.7	48.8	20.7	43	2	CS	1	1	0
Ammodramus savannarum_85.2.10.501	Passerellidae	PASSERIFORMES	10321	85.2.10.501	NHMUK	M	14.6	8.1	4.2	5.8	19.5	56	11.4	44.6	20.4	40	1	CS	1	1	0
Ammodramus savannarum_85.2.10.501	Passerellidae	PASSERIFORMES	10321	85.2.10.501	NHMUK	M	12.9	7.9	4.3	6.1	20.5	57	11.4	45.6	20	40	2	CS	1	1	0
Ammonastes pelzelni_1881.2.26.14	Thamnophilidae	PASSERIFORMES	4577	1881.2.26.14	NHMUK	M	18.2	9.7	3.7	4.1	22.7	56	3	53	5.4	46	2	AMGZ	1	0	0
Ammonastes pelzelni_1881.2.26.14	Thamnophilidae	PASSERIFORMES	4577	1881.2.26.14	NHMUK	M	17.4	NA	3.7	4	21.9	55	NA	NA	NA	50	1	GT	0	0	0
Ammospiza caudacuta_1906.12.7.2680	Passerellidae	PASSERIFORMES	10429	1906.12.7.2680	NHMUK	M	14.4	NA	4	5.3	22.1	55	NA	NA	NA	50	1	GT	0	0	0
Ammospiza caudacuta_1906.12.7.2680	Passerellidae	PASSERIFORMES	10429	1906.12.7.2680	NHMUK	M	17.6	8.5	3.7	5.5	21.7	56	10.6	45.4	18.9	49	2	HM	1	0	0
Ammospiza leconteii_1906.12.7.2817	Passerellidae	PASSERIFORMES	10426	1906.12.7.2817	NHMUK	F	11.4	7	4.3	5.4	17.5	50	9.9	40.1	19.8	58	1	CS	1	1	0
Ammospiza leconteii_1906.12.7.2817	Passerellidae	PASSERIFORMES	10426	1906.12.7.2817	NHMUK	F	10.9	6.9	3.8	5.1	17.4	52	10	42	19.2	51	2	CV	1	1	0
Ammospiza leconteii_99.2.1.2963	Passerellidae	PASSERIFORMES	10426	99.2.1.2963	NHMUK	M	12.1	7.3	4.6	5.1	18.4	53.5	10.2	43.3	19.1	53	2	CS	1	0	0
Ammospiza leconteii_99.2.1.2963	Passerellidae	PASSERIFORMES	10426	99.2.1.2963	NHMUK	M	10.5	7.1	4	4.9	18	53	10.7	42.3	20.2	54	3	CV	1	0	0
Ammospiza leconteii_99.2.1.2963	Passerellidae	PASSERIFORMES	10426	99.2.1.2963	NHMUK	M	11.6	NA	3.7	4.6	18.7	53	NA	NA	NA	54	1	GT	0	0	0
Ampelion rufaxilla_1899.5.1.575	Cotingidae	PASSERIFORMES	5370	1899.5.1.575	NHMUK	M	17.1	7.4	5	5.3	20.8	121	40.2	80.8	33.2	81	1	HM	1	0	0
Ampelion rufaxilla_1899.5.1.575	Cotingidae	PASSERIFORMES	5370	1899.5.1.575	NHMUK	M	22.8	NA	NA	NA	21.4	123	38	85	30.9	81	2	TT	0	0	0
Ampelion rufaxilla_1899.5.1.576	Cotingidae	PASSERIFORMES	5370	1899.5.1.576	NHMUK	M	18.4	NA	5	5.4	19.2	115	NA	NA	NA	82	2	GT	0	0	0
Ampelion rufaxilla_1899.5.1.576	Cotingidae	PASSERIFORMES	5370	1899.5.1.576	NHMUK	M	19	9.1	4.8	5.1	20.1	116	32.2	83.8	27.8	77	1	HM	1	0	0
Amphilais seebohmi_1931.8.18.2789	Locustellidae	PASSERIFORMES	7657	1931.8.18.2789	NHMUK	F	12.1	6.3	2.9	3.3	17	48	8.6	39.4	17.9	94	1	CS	1	1	0
Amphilais seebohmi_1931.8.18.2789	Locustellidae	PASSERIFORMES	7657	1931.8.18.2789	NHMUK	F	12.5	6.5	2.4	3.2	16.7	48.5	7.3	41.2	15.1	92	2	CS	1	1	0
Amphilais seebohmi_1931.8.18.2790	Locustellidae	PASSERIFORMES	7657	1931.8.18.2790	NHMUK	M	12.6	6.6	2.3	3	20.1	51	5.7	45.3	11.2	95	2	CS	1	0	0
Amphilais seebohmi_1931.8.18.2790	Locustellidae	PASSERIFORMES	7657	1931.8.18.2790	NHMUK	M	12.8	NA	2.6	3	18.4	51	NA	NA	NA	93	1	GT	0	0	0
Amphispiza bilineata_1906.12.7.2463	Passerellidae	PASSERIFORMES	10303	1906.12.7.2463	NHMUK	F	11.8	8.7	4.7	6.5	17.8	55	10.1	44.9	18.4	60	1	CS	1	1	0
Amphispiza bilineata_1906.12.7.2463	Passerellidae	PASSERIFORMES	10303	1906.12.7.2463	NHMUK	F	11.3	8.2	4.4	5.9	17.9	63	10.4	52.6	16.5	60	2	CV	1	1	0
Amphispiza bilineata_99.2.1.2075	Passerellidae	PASSERIFORMES	10303	99.2.1.2075	NHMUK	M	11.3	7.9	4.6	5.4	17.8	66	12.5	53.5	18.9	91	2	CV	1	0	0
Amphispiza bilineata_99.2.1.2075	Passerellidae	PASSERIFORMES	10303	99.2.1.2075	NHMUK	M	11.7	NA	4.7	5.3	16.8	66	NA	NA	NA	NA	1	GT	0	0	0
Amphispiza bilineata_99.2.1.2076	Passerellidae	PASSERIFORMES	10303	99.2.1.2076	NHMUK	M	12.1	8.3	4.8	6	18.2	65	11.5	53.5	17.7	65	1	CS	1	1	0
Amphispiza bilineata_99.2.1.2076	Passerellidae	PASSERIFORMES	10303	99.2.1.2076	NHMUK	M	11.6	7.9	4.5	5.6	17.9	67	13.4	53.6	20	64	2	CV	1	1	0
Amphispiza quinquestriata_1899.2.1.2093	Passerellidae	PASSERIFORMES	10304	1899.2.1.2093	NHMUK	M	14.4	NA	5.1	5.8	21.2	70	NA	NA	NA	61	2	GT	0	0	0
Amphispiza quinquestriata_1899.2.1.2093	Passerellidae	PASSERIFORMES	10304	1899.2.1.2093	NHMUK	M	14.4	9.2	4.5	6	21.1	67	9	58	13.4	60	1	HM	1	0	0
Amytornis ballarae_822824	Maluridae	PASSERIFORMES	5962	822824	AMNH	M	15.4	8.1	3.9	4.9	24.2	60.9	10.2	50.7	16.7	71.8	2	BCW	1	0	0
Amytornis ballarae_822824	Maluridae	PASSERIFORMES	5962	822824	AMNH	M	14.2	NA	3.7	5	25.6	60.5	NA	NA	NA	77.5	1	VR	0	0	0
Amytornis ballarae_822826	Maluridae	PASSERIFORMES	5962	822826	AMNH	F	15.5	8.7	4	4.9	23	57	7	50	12.3	68.3	2	BCW	1	0	0
Amytornis ballarae_822826	Maluridae	PASSERIFORMES	5962	822826	AMNH	F	13.1	NA	3.3	4.9	22.9	58	NA	NA	NA	70	1	VR	0	0	0
Amytornis ballarae_822827	Maluridae	PASSERIFORMES	5962	822827	AMNH	M	16.3	7.7	4	5	23.5	61.8	6.9	54.9	11.2	70.2	2	BCW	1	0	0
Amytornis ballarae_822827	Maluridae	PASSERIFORMES	5962	822827	AMNH	M	15.7	NA	3.6	5.1	25.4	62.5	NA	NA	NA	78.5	1	VR	0	0	0
Amytornis barbatus_1972.2.1	Maluridae	PASSERIFORMES	5955	1972.2.1	NHMUK	M	14.5	NA	3.7	4.9	23.9	56	NA	NA	NA	96	1	GT	0	0	0
Amytornis barbatus_1972.2.1	Maluridae	PASSERIFORMES	5955	1972.2.1	NHMUK	M	15.6	7.2	3.6	4.7	23.2	56	6.3	49.7	11.3	97	2	PC	1	0	0
Amytornis dorotheae_B17296	Maluridae	PASSERIFORMES	5957	B17296	ANWC	M	16.2	NA	3.4	5.2	NA	64	NA	NA	NA	88.5	1	NF	0	0	1
Amytornis dorotheae_B17296	Maluridae	PASSERIFORMES	5957	B17296	ANWC	M	14.7	8	3.5	5.1	21.1	61	9	52	14.8	85	2	RC	0	0	1
Amytornis dorotheae_B17316	Maluridae	PASSERIFORMES	5957	B17316	ANWC	F	14	NA	3	4.6	NA	61	NA	NA	NA	79.5	1	NF	0	0	1
Amytornis dorotheae_B17316	Maluridae	PASSERIFORMES	5957	B17316	ANWC	F	14.7	7.3	3.2	4.7	22.2	59	5	54	8.5	79	2	RC	0	0	1
Amytornis dorotheae_B18342	Maluridae	PASSERIFORMES	5957	B18342	ANWC	F	15.6	NA	3.1	4.8	NA	62	NA	NA	NA	80.5	1	NF	0	0	1
Amytornis dorotheae_B18342	Maluridae	PASSERIFORMES	5957	B18342	ANWC	F	14.4	8.1	3.3	4.9	23.1	61	4	57	6.6	82	2	RC	0	0	1
Amytornis dorotheae_B28407	Maluridae	PASSERIFORMES	5957	B28407	ANWC	F	15.8	NA	2.9	4.5	NA	64	NA	NA	NA	78.5	1	NF	0	0	1
Amytornis dorotheae_B28407	Maluridae	PASSERIFORMES	5957	B28407	ANWC	F	13.9	7.6	3.3	4.5	21.1	61	5	56	8.2	80	2	RC	0	0	1
Amytornis goyderi_81.5.1.517	Maluridae	PASSERIFORMES	5961	81.5.1.517	NHMUK	U	12.8	NA	3.6	6.4	21.8	59	NA	NA	NA	75	1	GT	0	0	0
Amytornis goyderi_81.5.1.517	Maluridae	PASSERIFORMES	5961	81.5.1.517	NHMUK	U	13.8	6.7	3.9	6.2	22.5	59	4.2	54.8	7.1	71	2	PC	1	0	0
Amytornis merrotsyi_B36676	Maluridae	PASSERIFORMES	5959	B36676	ANWC	F	NA	NA	3.1	4	NA	57	NA	NA	NA	70.5	1	NF	0	0	1
Amytornis merrotsyi_B36676	Maluridae	PASSERIFORMES	5959	B36676	ANWC	F	13.2	7.4	3	4	23.7	57	6	51	10.5	70	2	RC	0	0	1
Amytornis purnelli_1965.43.549	Maluridae	PASSERIFORMES	5963	1965.43.549	NHMUK	M	15.4	NA	3.2	4.1	24.9	61	NA	NA	NA	77	1	GT	0	0	0
Amytornis purnelli_1965.43.549	Maluridae	PASSERIFORMES	5963	1965.43.549	NHMUK	M	16.5	7.5	3.5	3.9	25.4	60	3.9	56.1	6.5	78	2	PC	1	0	0
Amytornis striatus_81.11.7.1232	Maluridae	PASSERIFORMES	5958	81.11.7.1232	NHMUK	U	14.5	NA	3.2	3.8	25.4	63	NA	NA	NA	88	1	GT	0	0	0
Amytornis striatus_81.11.7.1232	Maluridae	PASSERIFORMES	5958	81.11.7.1232	NHMUK	U	16.5	8	3.1	3.9	23.8	62	4.4	57.6	7.1	94	2	PC	1	0	0
Anabacerthia amaurotis_1895.4.1.593	Furnariidae	PASSERIFORMES	5104	1895.4.1.593	NHMUK	F	17.4	NA	3.8	NA	18.1	71	NA	NA	NA	70	2	GT	0	0	0
Anabacerthia amaurotis_1895.4.1.593	Furnariidae	PASSERIFORMES	5104	1895.4.1.593	NHMUK	F	18.1	11	4	4.7	18.6	72	8.9	63.1	12.4	75	1	TB	1	0	0
Anabathmis reichenbachii_1966.16.2845	Nectariniidae	PASSERIFORMES	9497	1966.16.2845	NHMUK	M	18.4	14.1	3.2	2.6	18.6	60	9	51	15	49	2	CS	1	0	0
Anabathmis reichenbachii_1966.16.2845	Nectariniidae	PASSERIFORMES	9497	1966.16.2845	NHMUK	M	19.1	NA	3.7	3.1	16.1	60	NA	NA	NA	49	1	GT	0	0	0
Anabazenops dorsalis_1927.1.27.46	Furnariidae	PASSERIFORMES	5089	1927.1.27.46	NHMUK	U	22.6	NA	4.4	7.5	22.5	95	NA	NA	NA	77	1	GT	0	0	0
Anabazenops dorsalis_1927.1.27.46	Furnariidae	PASSERIFORMES	5089	1927.1.27.46	NHMUK	U	23.4	15	4.8	7.4	22.1	94	15.2	78.8	16.2	77	2	TB/HM	1	0	0
Anabazenops fuscus_1889.5.14.473	Furnariidae	PASSERIFORMES	5090	1889.5.14.473	NHMUK	U	24.6	NA	4.6	7.5	25.3	92	NA	NA	NA	80	2	GT	0	0	0
Anabazenops fuscus_1889.5.14.473	Furnariidae	PASSERIFORMES	5090	1889.5.14.473	NHMUK	U	25.1	16.9	4.5	7.3	24.8	88	9.8	78.2	11.1	78	1	TB	1	0	0
Anarhynchus frontalis_91.10.1.313	Charadriidae	CHARADRIIFORMES	2429	91.10.1.313	NHMUK	M	31.6	NA	2.9	3.6	31.3	118	NA	NA	NA	47	1	GT	0	0	0
Anarhynchus frontalis_91.10.1.313	Charadriidae	CHARADRIIFORMES	2429	91.10.1.313	NHMUK	M	34.2	22.1	3.8	4.3	39.8	116	62.2	53.8	53.6	45	2	MNC	1	0	0
Anas bahamensis_92.2.1.475	Anatidae	ANSERIFORMES	539	92.2.1.475	NHMUK	M	42.8	NA	16.8	13.5	39.5	216	NA	NA	NA	111	1	GT	0	0	0
Anas bahamensis_92.2.1.475	Anatidae	ANSERIFORMES	539	92.2.1.475	NHMUK	M	41.3	31.7	16.7	14.1	34.5	213	84.5	128.5	39.7	100	2	MNC	1	0	0
Anas bernieri_1973.7.1	Anatidae	ANSERIFORMES	537	1973.7.1	NHMUK	U	41.8	NA	12.7	11.3	35.8	187	NA	NA	NA	100	1	GT	0	0	0
Anas bernieri_1973.7.1	Anatidae	ANSERIFORMES	537	1973.7.1	NHMUK	U	34.3	26.5	12.8	12	30	184	68	116	37	77	2	MNC	1	0	0
Anas capensis_1935.5.13.6	Anatidae	ANSERIFORMES	538	1935.5.13.6	NHMUK	M	43.9	NA	14.3	16.7	35.1	202	NA	NA	NA	63	1	GT	0	0	0
Anas capensis_1935.5.13.6	Anatidae	ANSERIFORMES	538	1935.5.13.6	NHMUK	M	40	30.7	16.6	14.2	33.2	198	95.5	102.5	48.2	62	2	NJT	1	0	0
Anas castanea_41.1314	Anatidae	ANSERIFORMES	533	41.1314	NHMUK	M	51.1	NA	17	12.7	35.6	218	NA	NA	NA	100	1	GT	0	0	0
Anas castanea_41.1314	Anatidae	ANSERIFORMES	533	41.1314	NHMUK	M	42.4	31.7	17	14.2	31.8	218	97.8	120.2	44.9	90	2	MNC	1	0	0
Anas eatoni_41.779	Anatidae	ANSERIFORMES	542	41.779	NHMUK	M	41.4	NA	10.3	12.1	34.8	225	NA	NA	NA	86	1	GT	0	0	0
Anas eatoni_41.779	Anatidae	ANSERIFORMES	542	41.779	NHMUK	M	34.6	27.3	10.5	12.2	28	222	118	104	53.2	86	2	MNC	1	0	0
Anas fulvigula_92.2.1.43	Anatidae	ANSERIFORMES	527	92.2.1.43	NHMUK	M	71	NA	23.5	18.8	47.7	260	NA	NA	NA	80	1	GT	0	0	0
Anas fulvigula_92.2.1.43	Anatidae	ANSERIFORMES	527	92.2.1.43	NHMUK	M	59.4	44.2	23.3	18.5	41.6	252	122	130	48.4	86	2	NJT	1	0	0
Anas georgica_1922.12.6.79	Anatidae	ANSERIFORMES	544	1922.12.6.79	NHMUK	M	40.3	NA	14.1	12.9	33.6	209	NA	NA	NA	90	2	GT	0	0	0
Anas georgica_1922.12.6.79	Anatidae	ANSERIFORMES	544	1922.12.6.79	NHMUK	M	34.7	25.5	14	13.2	30.3	217	99.7	117.3	45.9	74	1	MNC	1	0	0
Anas luzonica_42.2.15.152	Anatidae	ANSERIFORMES	521	42.2.15.152	NHMUK	F	55.1	NA	20.1	13.4	36.5	228	NA	NA	NA	115	1	GT	0	0	0
Anas luzonica_42.2.15.152	Anatidae	ANSERIFORMES	521	42.2.15.152	NHMUK	F	51.4	37	20.2	13.7	37.2	224	88	136	39.3	93	2	NJT	1	0	0
Anas platyrhynchos_1954.29.1	Anatidae	ANSERIFORMES	525	1954.29.1	NHMUK	M	60.1	NA	22.7	18.5	53.8	296	NA	NA	NA	NA	1	GT	0	0	0
Anas platyrhynchos_1954.29.1	Anatidae	ANSERIFORMES	525	1954.29.1	NHMUK	M	60	47	23.2	18.8	47	289	149	140	51.6	84	2	NJT	1	0	0
Anas undulata_1904.10.27.54	Anatidae	ANSERIFORMES	518	1904.10.27.54	NHMUK	M	52.9	NA	18.9	14.8	37.6	240	NA	NA	NA	99	1	GT	0	0	0
Anas undulata_1904.10.27.54	Anatidae	ANSERIFORMES	518	1904.10.27.54	NHMUK	M	57.8	38.8	19.2	14	38.5	234	102	132	43.6	92	2	NJT	1	0	0
Anas wyvilliana_90.10.3.2	Anatidae	ANSERIFORMES	528	90.10.3.2	NHMUK	U	59.1	NA	17.9	14.6	41.8	242	NA	NA	NA	80	1	GT	0	0	0
Anas wyvilliana_90.10.3.2	Anatidae	ANSERIFORMES	528	90.10.3.2	NHMUK	U	51.7	37.5	17.8	14.8	34.7	246	120	126	48.8	74	2	NJT	1	0	0
Anastomus lamelligerus_1904.10.27.299	Ciconiidae	CICONIIFORMES	2144	1904.10.27.299	NHMUK	M	198.3	NA	23	48.3	153.8	415	NA	NA	NA	200	1	GT	0	0	0
Anastomus lamelligerus_1904.10.27.299	Ciconiidae	CICONIIFORMES	2144	1904.10.27.299	NHMUK	M	194	165	23.6	41.6	146	411	137	274	33.3	196	2	NJT	1	0	0
Andigena cucullata_1905.1.30.684	Ramphastidae	PICIFORMES	3606	1905.1.30.684	NHMUK	F	79.2	65.2	20.8	26.4	41.4	187	19	168	10.2	161.2	2	CS	1	0	0
Andigena cucullata_1905.1.30.684	Ramphastidae	PICIFORMES	3606	1905.1.30.684	NHMUK	F	76.8	NA	22.4	26.4	45.5	171	NA	NA	NA	163	1	GT	0	0	0
Andigena cucullata_99.8.2.2	Ramphastidae	PICIFORMES	3606	99.8.2.2	NHMUK	F	75	59.8	21.6	28.2	35.9	174.5	20.9	153.6	12	165.2	2	CS	1	0	0
Andigena cucullata_99.8.2.2	Ramphastidae	PICIFORMES	3606	99.8.2.2	NHMUK	F	70.2	NA	24.6	27.1	42	169	NA	NA	NA	178	1	GT	0	0	0
Andropadus importunus_1960.18.6	Pycnonotidae	PASSERIFORMES	7767	1960.18.6	NHMUK	M	18	9.3	3.9	5.5	22.2	92	13.3	78.7	14.5	93	2	CV	1	0	0
Andropadus importunus_1960.18.6	Pycnonotidae	PASSERIFORMES	7767	1960.18.6	NHMUK	M	18.8	NA	4.1	5.9	26.1	91	NA	NA	NA	93	1	GT	0	0	0
Androphobus viridis_340497	Psophodidae	PASSERIFORMES	6358	340497	AMNH	M	16.1	7.8	4.5	4.5	26.1	62	5	57	8.1	76	2	BGF	1	1	0
Androphobus viridis_340497	Psophodidae	PASSERIFORMES	6358	340497	AMNH	M	15.5	7.9	3.9	4.5	25.9	64	4.9	59.1	7.7	72	1	CS	1	1	0
Androphobus viridis_340498	Psophodidae	PASSERIFORMES	6358	340498	AMNH	M	15.4	8.6	4.1	4.4	25	62	5	57	8.1	76	2	BGF	1	1	0
Androphobus viridis_340498	Psophodidae	PASSERIFORMES	6358	340498	AMNH	M	14.7	8.1	3.8	4.6	24.8	66	4.3	61.7	6.5	72	1	CS	1	1	0
Androphobus viridis_340499	Psophodidae	PASSERIFORMES	6358	340499	AMNH	F	16.4	8.7	4.8	5.3	24.8	64	4	60	6.3	75	2	BGF	1	1	0
Androphobus viridis_340499	Psophodidae	PASSERIFORMES	6358	340499	AMNH	F	16	8.6	3.6	4.8	25	64	5.7	58.3	8.9	65	1	CS	1	1	0
Anhima cornuta_1926.8.10.1	Anhimidae	ANSERIFORMES	372	1926.8.10.1	NHMUK	F	46.6	21	13.5	14	111.5	550	189	361	34.4	244	2	DS	1	0	0
Anhima cornuta_1926.8.10.1	Anhimidae	ANSERIFORMES	372	1926.8.10.1	NHMUK	F	44.2	NA	12.3	14	121.7	556	NA	NA	NA	237	1	GT	0	0	0
Anhinga novaehollandiae_1925.11.1.546	Anhingidae	SULIFORMES	2325	1925.11.1.546	NHMUK	M	87.1	NA	9.8	11.5	49.1	349	NA	NA	NA	230	1	GT	0	0	0
Anhinga novaehollandiae_1925.11.1.546	Anhingidae	SULIFORMES	2325	1925.11.1.546	NHMUK	M	88.4	75	9.5	11	56.7	350	151	199	43.1	205	2	SEIJ	1	0	0
Anisognathus igniventris_1902.3.13.291	Thraupidae	PASSERIFORMES	11066	1902.3.13.291	NHMUK	M	18.2	9	5.3	6.7	23.1	89	15.3	73.7	17.2	69	1	HM	1	0	0
Anisognathus igniventris_1902.3.13.291	Thraupidae	PASSERIFORMES	11066	1902.3.13.291	NHMUK	M	15.4	NA	NA	8.5	23.6	89	13	76	14.6	70	2	TT	0	0	0
Anisognathus melanogenys_1885.6.7.31	Thraupidae	PASSERIFORMES	11064	1885.6.7.31	NHMUK	F	18.1	NA	5.6	7	26.4	89	NA	NA	NA	78	2	GT	0	0	0
Anisognathus melanogenys_1885.6.7.31	Thraupidae	PASSERIFORMES	11064	1885.6.7.31	NHMUK	F	19.7	9	5.4	7.2	27.5	90	13.9	76.1	15.4	77	1	HM	1	0	0
Anisognathus notabilis_1940.12.5.201	Thraupidae	PASSERIFORMES	11063	1940.12.5.201	NHMUK	M	21.1	NA	5.8	7.6	25.3	96	NA	NA	NA	74	1	GT	0	0	0
Anisognathus notabilis_1940.12.5.201	Thraupidae	PASSERIFORMES	11063	1940.12.5.201	NHMUK	M	21.8	12.7	6	7.3	23.1	96	18.1	77.9	18.9	71	2	HM	1	0	0
Anisognathus somptuosus_1885.6.12.439	Thraupidae	PASSERIFORMES	11061	1885.6.12.439	NHMUK	M	21.1	10	5.5	7	20.3	88	18.5	69.5	21	61	1	HM	1	0	0
Anisognathus somptuosus_1885.6.12.439	Thraupidae	PASSERIFORMES	11061	1885.6.12.439	NHMUK	M	18.8	NA	NA	NA	21.1	89	19	70	21.3	63	2	TT	0	0	0
Anisognathus somptuosus_1896.10.6.173	Thraupidae	PASSERIFORMES	11061	1896.10.6.173	NHMUK	M	21.7	10.8	5.9	8.2	20.5	94	21	73	22.3	69.5	1	HM	1	0	0
Anisognathus somptuosus_1896.10.6.173	Thraupidae	PASSERIFORMES	11061	1896.10.6.173	NHMUK	M	18.7	NA	NA	NA	22.6	92	19	73	20.7	70	2	TT	0	0	0
Anisognathus somptuosus_1896.10.6.174	Thraupidae	PASSERIFORMES	11061	1896.10.6.174	NHMUK	F	22.6	11	6	7.8	21.1	94	18.5	75.5	19.7	71.5	1	HM	1	0	0
Anisognathus somptuosus_1896.10.6.174	Thraupidae	PASSERIFORMES	11061	1896.10.6.174	NHMUK	F	19.3	NA	NA	NA	22.8	95	17	78	17.9	72	2	TT	0	0	0
Anodorhynchus glaucus_2003.3617	Psittacidae	PSITTACIFORMES	4248	2003.36	MNHN	U	79	62.2	27.8	52.3	40.1	363	170	193	46.8	336	2	FS	1	0	0
Anodorhynchus glaucus_2003.3617	Psittacidae	PSITTACIFORMES	4248	2003.36	MNHN	U	66	NA	NA	NA	38	362	NA	NA	NA	362	1	NJC	0	0	0
Anodorhynchus glaucus_36529	Psittacidae	PSITTACIFORMES	4248	36529	ZMB	M	74.8	61.5	30.9	55.8	33.5	364	162.5	201.5	44.6	369	2	FS	1	0	0
Anodorhynchus glaucus_36529	Psittacidae	PSITTACIFORMES	4248	36529	ZMB	M	67	NA	NA	NA	34	361	NA	NA	NA	393	1	NJC	0	0	0
Anodorhynchus glaucus_59.11.22.1	Psittacidae	PSITTACIFORMES	4248	59.11.22.1	NHMUK	U	73.6	58.5	31.7	45.6	38.7	365	175	190	47.9	364	2	FS	1	0	0
Anodorhynchus glaucus_59.11.22.1	Psittacidae	PSITTACIFORMES	4248	59.11.22.1	NHMUK	U	66	NA	NA	NA	33	365	NA	NA	NA	402	1	NJC	0	0	0
Anodorhynchus glaucus_89.1.30.2	Psittacidae	PSITTACIFORMES	4248	89.1.30.2	NHMUK	M	74.3	60.4	30.9	54.8	34.1	370	166	204	44.9	386	2	FS	1	0	0
Anodorhynchus glaucus_89.1.30.2	Psittacidae	PSITTACIFORMES	4248	89.1.30.2	NHMUK	M	69	NA	NA	NA	37	367	NA	NA	NA	416	1	NJC	0	0	0
Anomalospiza imberbis_1915.12.24.1786	Viduidae	PASSERIFORMES	9908	1915.12.24.1786	NHMUK	M	12.3	7.4	4.2	7.4	16.5	64	14.1	49.9	22	48	2	CS	1	0	0
Anomalospiza imberbis_1915.12.24.1786	Viduidae	PASSERIFORMES	9908	1915.12.24.1786	NHMUK	M	13.8	NA	5.2	8.8	17.1	66	NA	NA	NA	42	1	GT	0	0	0
Anomalospiza imberbis_1915.12.24.1796	Viduidae	PASSERIFORMES	9908	1915.12.24.1796	NHMUK	F	13.4	7.3	4.3	7.9	17.2	64	16.2	47.8	25.3	44	2	CS	1	0	0
Anomalospiza imberbis_1915.12.24.1796	Viduidae	PASSERIFORMES	9908	1915.12.24.1796	NHMUK	F	14.6	NA	4.2	8.3	17.2	64	NA	NA	NA	37	1	GT	0	0	0
Anorrhinus austeni_1904.7.24.1	Bucerotidae	BUCEROTIFORMES	3299	1904.7.24.1	NHMUK	M	136.2	NA	35.7	53.3	42	331	NA	NA	NA	334	1	GT	0	0	0
Anorrhinus austeni_1904.7.24.1	Bucerotidae	BUCEROTIFORMES	3299	1904.7.24.1	NHMUK	M	134.6	114.3	35.9	53.7	44	330	70.1	259.9	21.2	290	2	MNC	1	0	0
Anorrhinus austeni_1904.7.24.2	Bucerotidae	BUCEROTIFORMES	3299	1904.7.24.2	NHMUK	F	117.9	NA	33.1	50.5	41.7	314	NA	NA	NA	335	1	GT	0	0	0
Anorrhinus austeni_1904.7.24.2	Bucerotidae	BUCEROTIFORMES	3299	1904.7.24.2	NHMUK	F	117.7	98.5	32.2	50.9	42.1	324	58.5	265.5	18.1	288	2	MNC	1	0	0
Anorrhinus galeritus_1935.10.22.174	Bucerotidae	BUCEROTIFORMES	3298	1935.10.22.174	NHMUK	F	125.5	NA	36.6	50.8	47	332	NA	NA	NA	292	1	GT	0	0	0
Anorrhinus galeritus_1935.10.22.174	Bucerotidae	BUCEROTIFORMES	3298	1935.10.22.174	NHMUK	F	124.2	108.9	33	50.1	41	314	22.9	291.1	7.3	259	2	JAT	1	0	0
Anorrhinus tickelli_87.9.1.158	Bucerotidae	BUCEROTIFORMES	3300	87.9.1.158	NHMUK	M	127.1	NA	28.7	51.6	42.7	319	NA	NA	NA	300	1	GT	0	0	0
Anorrhinus tickelli_87.9.1.158	Bucerotidae	BUCEROTIFORMES	3300	87.9.1.158	NHMUK	M	124.6	103.4	31.6	51.6	46.7	316	75.7	240.3	24	294	2	MNC	1	0	0
Anorrhinus tickelli_87.9.1.159	Bucerotidae	BUCEROTIFORMES	3300	87.9.1.159	NHMUK	F	114.4	NA	29.2	47.4	38	310	NA	NA	NA	292	1	GT	0	0	0
Anorrhinus tickelli_87.9.1.159	Bucerotidae	BUCEROTIFORMES	3300	87.9.1.159	NHMUK	F	113.7	95.1	29.6	47.4	44.5	300	61.6	238.4	20.5	291	2	MNC	1	0	0
Anous albivittus_81.5.1.563	Laridae	CHARADRIIFORMES	2582	81.5.1.563	NHMUK	M	30.7	NA	3.1	5.2	24.1	194	NA	NA	NA	94	1	GT	0	0	0
Anous albivittus_81.5.1.563	Laridae	CHARADRIIFORMES	2582	81.5.1.563	NHMUK	M	28.8	16.5	2.9	5	24.9	191	112.9	78.1	59.1	94	2	MNC	1	0	0
Anous minutus_1913.3.4.16	Laridae	CHARADRIIFORMES	2580	1913.3.4.16	NHMUK	M	49.8	NA	4.4	6.9	25.1	225	NA	NA	NA	130	1	GT	0	0	0
Anous minutus_1913.3.4.16	Laridae	CHARADRIIFORMES	2580	1913.3.4.16	NHMUK	M	48.5	30.1	4.1	6.7	22.7	221	136.4	84.6	61.7	109	2	MNC	1	0	0
Anser indicus_1965.M.447	Anatidae	ANSERIFORMES	413	1965.M.447	NHMUK	M	61.8	NA	20.7	13.8	77.3	476	NA	NA	NA	145	1	GT	0	0	0
Anser indicus_1965.M.447	Anatidae	ANSERIFORMES	413	1965.M.447	NHMUK	M	50.7	27.6	20.9	14.2	72.2	463	230	233	49.7	131	2	NJT	1	0	0
Anser rossii_88.10.10.4233	Anatidae	ANSERIFORMES	412	88.10.10.4233	NHMUK	F	46.3	NA	13.5	13.9	64.2	352	NA	NA	NA	NA	1	GT	0	0	0
Anser rossii_88.10.10.4233	Anatidae	ANSERIFORMES	412	88.10.10.4233	NHMUK	F	40.3	22.2	14.5	15.1	61.9	346	188	158	54.3	103	2	NJT	1	0	0
Anseranas semipalmata_1925.11.1.525	Anseranatidae	ANSERIFORMES	375	1925.11.1.525	NHMUK	M	87.6	47.2	24.9	20.1	96.5	435	154	281	35.4	149	2	NJT	1	0	0
Anseranas semipalmata_1925.11.1.525	Anseranatidae	ANSERIFORMES	375	1925.11.1.525	NHMUK	M	95.2	NA	25.1	19.5	95.7	443	NA	NA	NA	153	1	GT	0	0	0
Anthocephala berlepschi_87.3.22.1569	Trochilidae	CAPRIMULGIFORMES	1433	87.3.22.1569	NHMUK	M	21.1	NA	1.8	1.7	5.7	54	NA	NA	NA	35	1	GT	0	0	0
Anthocephala berlepschi_87.3.22.1569	Trochilidae	CAPRIMULGIFORMES	1433	87.3.22.1569	NHMUK	M	18.7	14.8	2.2	1.6	4.2	53	NA	NA	NA	34	2	SEIJ	1	0	0
Anthochaera carunculata_1964.17.610	Meliphagidae	PASSERIFORMES	6132	1964.17.610	NHMUK	M	24.5	NA	5.2	6.3	34	160	NA	NA	NA	179	2	GT	0	0	1
Anthochaera carunculata_1964.17.610	Meliphagidae	PASSERIFORMES	6132	1964.17.610	NHMUK	M	34.2	NA	4.9	6	NA	162	NA	NA	NA	176.5	1	NF	0	0	1
Anthochaera chrysoptera_43.7.14.121	Meliphagidae	PASSERIFORMES	6130	43.7.14.121	NHMUK	F	27.9	NA	3.7	NA	NA	120	NA	NA	NA	138.5	1	NF	0	0	0
Anthochaera chrysoptera_43.7.14.121	Meliphagidae	PASSERIFORMES	6130	43.7.14.121	NHMUK	F	24.7	11.6	3.8	5.3	25.5	119	25.7	93.3	21.6	135.2	2	NS	1	0	0
Anthochaera chrysoptera_696448	Meliphagidae	PASSERIFORMES	6130	696448	AMNH	F	33.9	NA	4.3	6	NA	132	NA	NA	NA	141	1	BM	0	0	1
Anthochaera chrysoptera_696448	Meliphagidae	PASSERIFORMES	6130	696448	AMNH	F	33.9	NA	4.3	5.9	27.3	131	NA	NA	NA	137	2	VR	0	0	1
Anthochaera chrysoptera_99.1.30.34	Meliphagidae	PASSERIFORMES	6130	99.1.30.34	NHMUK	M	30.7	NA	4.6	5.6	28.8	122	NA	NA	NA	140	2	GT	0	0	0
Anthochaera chrysoptera_99.1.30.34	Meliphagidae	PASSERIFORMES	6130	99.1.30.34	NHMUK	M	32.5	NA	3.9	5.4	NA	123	NA	NA	NA	145.5	1	NF	0	0	0
Anthochaera chrysoptera_99.1.30.34	Meliphagidae	PASSERIFORMES	6130	99.1.30.34	NHMUK	M	29.9	11.7	4.1	5.4	29.3	121	25.1	95.9	20.7	136.8	3	NS	1	0	0
Anthochaera paradoxa_86.12.1.1786	Meliphagidae	PASSERIFORMES	6133	86.12.1.1786	NHMUK	M	33.7	NA	4.6	6.5	NA	182	NA	NA	NA	258.5	1	NF	0	0	0
Anthochaera paradoxa_86.12.1.1786	Meliphagidae	PASSERIFORMES	6133	86.12.1.1786	NHMUK	M	32.5	12.1	5	6.4	38.5	171.8	42	129.8	24.4	227.5	2	NS	1	0	0
Anthochaera paradoxa_89.6.12.79	Meliphagidae	PASSERIFORMES	6133	89.6.12.79	NHMUK	M	31.4	NA	4.8	6.2	40.1	173	NA	NA	NA	251	2	GT	0	0	0
Anthochaera paradoxa_89.6.12.79	Meliphagidae	PASSERIFORMES	6133	89.6.12.79	NHMUK	M	29.5	NA	4.5	6	NA	174	NA	NA	NA	239.5	1	NF	0	0	0
Anthochaera paradoxa_89.6.12.79	Meliphagidae	PASSERIFORMES	6133	89.6.12.79	NHMUK	M	30	12	4.8	6.1	41.5	171.6	37.6	134	21.9	250.7	3	NS	1	0	0
Anthochaera phrygia_1955.6.N6.24	Meliphagidae	PASSERIFORMES	6131	1955.6.N6.24	NHMUK	M	20.5	NA	3.5	4.5	23.1	111	NA	NA	NA	98	1	GT	0	0	1
Anthochaera phrygia_1955.6.N6.24	Meliphagidae	PASSERIFORMES	6131	1955.6.N6.24	NHMUK	M	22.4	NA	3.3	4.3	NA	108	NA	NA	NA	97.5	2	NF	0	0	1
Anthornis melanura_52.1.17.82	Meliphagidae	PASSERIFORMES	6073	52.1.17.82	NHMUK	M	19.6	NA	3.6	4	24.6	82	NA	NA	NA	77	2	GT	0	0	1
Anthornis melanura_52.1.17.82	Meliphagidae	PASSERIFORMES	6073	52.1.17.82	NHMUK	M	21.4	NA	2.6	3.7	NA	84	NA	NA	NA	78.5	1	NF	0	0	1
Anthoscopus parvulus_1915.12.24.1211	Remizidae	PASSERIFORMES	7251	1915.12.24.1211	NHMUK	M	8.9	7.1	2.7	3.1	11.4	50	8.5	41.5	17	29	2	CV	1	0	0
Anthoscopus parvulus_1915.12.24.1211	Remizidae	PASSERIFORMES	7251	1915.12.24.1211	NHMUK	M	8.8	NA	3	3.3	12.3	50	NA	NA	NA	26	1	GT	0	0	0
Anthracoceros malayanus_1935.10.22.171	Bucerotidae	BUCEROTIFORMES	3304	1935.10.22.171	NHMUK	M	165.7	NA	34.8	76.3	47.8	302	NA	NA	NA	325	1	GT	0	0	0
Anthracoceros malayanus_1935.10.22.171	Bucerotidae	BUCEROTIFORMES	3304	1935.10.22.171	NHMUK	M	171	134.1	30.4	76.8	46.6	301	6.2	294.8	2.1	323	2	JC	1	0	0
Anthracoceros marchei_85.4.2.2	Bucerotidae	BUCEROTIFORMES	3308	85.4.2.2	NHMUK	U	149.4	NA	31	68.7	53	283	NA	NA	NA	234	1	GT	0	0	0
Anthracoceros marchei_85.4.2.2	Bucerotidae	BUCEROTIFORMES	3308	85.4.2.2	NHMUK	U	141.1	108.2	33.6	68.6	61.1	276	51.5	224.5	18.7	249	2	SEIJ	1	0	0
Anthracoceros montani_1977-16-38	Bucerotidae	BUCEROTIFORMES	3305	1977-16-38	NHMUK	F	130.6	NA	28.1	60.7	45.5	288	NA	NA	NA	245	1	GT	0	0	0
Anthracoceros montani_1977-16-38	Bucerotidae	BUCEROTIFORMES	3305	1977-16-38	NHMUK	F	124.5	97.4	30.8	60.3	52	279	50.3	228.7	18	259	2	SEIJ	1	0	0
Anthracothorax mango_1915.5.1.1204	Trochilidae	CAPRIMULGIFORMES	1272	1915.5.1.1204	NHMUK	M	31.2	NA	3.2	2.5	5.5	74	NA	NA	NA	43	1	GT	0	0	0
Anthracothorax mango_1915.5.1.1204	Trochilidae	CAPRIMULGIFORMES	1272	1915.5.1.1204	NHMUK	M	30.1	23.5	2.9	2.5	5.8	72	45.9	26.1	63.8	41	2	MNC	1	0	0
Anthreptes anchietae_88.12.1.8	Nectariniidae	PASSERIFORMES	9479	88.12.1.8	NHMUK	M	17.7	11.5	3	3	15.8	66	11.6	54.4	17.6	46	2	CS	1	0	0
Anthreptes anchietae_88.12.1.8	Nectariniidae	PASSERIFORMES	9479	88.12.1.8	NHMUK	M	18.2	NA	4.5	3.6	17.5	67	NA	NA	NA	44	1	GT	0	0	0
Anthreptes longuemarei_1910.5.6.1060	Nectariniidae	PASSERIFORMES	9485	1910.5.6.1060	NHMUK	M	19.7	12.9	3.8	3.4	16.8	73	14.3	58.7	19.6	47	2	CS	1	0	0
Anthreptes longuemarei_1910.5.6.1060	Nectariniidae	PASSERIFORMES	9485	1910.5.6.1060	NHMUK	M	18.4	NA	4.2	3.7	18.1	72	NA	NA	NA	60	1	GT	0	0	0
Anthreptes rectirostris_1977.20.2313	Nectariniidae	PASSERIFORMES	9490	1977.20.2313	NHMUK	M	14.5	9.8	3.3	3.2	14.3	57	8.2	48.8	14.4	32	2	CS	1	0	0
Anthreptes rectirostris_1977.20.2313	Nectariniidae	PASSERIFORMES	9490	1977.20.2313	NHMUK	M	14.8	NA	3.6	3.1	14.9	58	NA	NA	NA	31	1	GT	0	0	0
Anthreptes reichenowi_1928.2.5.26	Nectariniidae	PASSERIFORMES	9478	1928.2.5.26	NHMUK	M	16.5	11.8	3.4	3.3	17.4	55	6.4	48.6	11.6	39	2	CS	1	0	0
Anthreptes reichenowi_1928.2.5.26	Nectariniidae	PASSERIFORMES	9478	1928.2.5.26	NHMUK	M	16.4	NA	3.7	3.2	15.9	55	NA	NA	NA	39	1	GT	0	0	0
Anthreptes rubritorques_1937.6.22.186	Nectariniidae	PASSERIFORMES	9492	1937.6.22.186	NHMUK	M	14.3	8.8	3.2	2.9	15.2	61	13.8	47.2	22.6	36	2	CS	1	0	0
Anthreptes rubritorques_1937.6.22.186	Nectariniidae	PASSERIFORMES	9492	1937.6.22.186	NHMUK	M	15	NA	3.5	3.4	17.5	62	NA	NA	NA	36	1	GT	0	0	0
Anthropoides paradiseus_1903.3.9.880	Gruidae	GRUIFORMES	1909	1903.3.9.880	NHMUK	F	99	NA	15.4	18.1	249.4	NA	NA	NA	NA	NA	1	GT	0	0	0
Anthropoides paradiseus_1903.3.9.880	Gruidae	GRUIFORMES	1909	1903.3.9.880	NHMUK	F	95.6	60.5	16.6	18.5	248	553	217	336	39.2	243	2	SEIJ	1	0	0
Anthus antarcticus_1922.12.6.109	Motacillidae	PASSERIFORMES	9974	1922.12.6.109	NHMUK	M	18.4	NA	3.2	3.6	25.1	83	NA	NA	NA	78	2	GT	0	0	0
Anthus antarcticus_1922.12.6.109	Motacillidae	PASSERIFORMES	9974	1922.12.6.109	NHMUK	M	18.7	10.3	3.4	3.6	24.8	83	17.1	65.9	20.6	63	1	SRW	1	0	0
Anthus caffer_1905.12.29.1512	Motacillidae	PASSERIFORMES	9955	1905.12.29.1512	NHMUK	M	12.4	7.2	3.2	3.7	17	70	14.6	55.4	20.9	48	2	CS	1	0	0
Anthus caffer_1905.12.29.1512	Motacillidae	PASSERIFORMES	9955	1905.12.29.1512	NHMUK	M	13.1	NA	3.3	NA	15.1	69	NA	NA	NA	55	1	GT	0	0	0
Anthus correndera_1910.12.22.1066	Motacillidae	PASSERIFORMES	9973	1910.12.22.1066	NHMUK	M	14.7	8.9	3.4	4.3	23.5	77	17.1	59.9	22.2	59	2	CS	1	0	0
Anthus correndera_1910.12.22.1066	Motacillidae	PASSERIFORMES	9973	1910.12.22.1066	NHMUK	M	16.3	NA	3.1	3.5	23.8	79	NA	NA	NA	62	1	GT	0	0	0
Anthus furcatus_97.12.2.106	Motacillidae	PASSERIFORMES	9965	97.12.2.106	NHMUK	M	13.5	8.3	3.5	4.3	20.1	78	22.6	55.4	29	60	2	CS	1	0	0
Anthus furcatus_97.12.2.106	Motacillidae	PASSERIFORMES	9965	97.12.2.106	NHMUK	M	13.6	NA	3.2	3.7	19.7	79	NA	NA	NA	61	1	GT	0	0	0
Anthus hellmayri_1923.2.2.7	Motacillidae	PASSERIFORMES	9970	1923.2.2.7	NHMUK	M	14.4	8.9	3.8	4	23.6	71	14.4	56.6	20.3	63	1	CS	1	0	0
Anthus hellmayri_1923.2.2.7	Motacillidae	PASSERIFORMES	9970	1923.2.2.7	NHMUK	M	14.6	NA	3.4	3.3	22.2	70	NA	NA	NA	63	2	GT	0	0	0
Anthus lineiventris_1933.6.11.105	Motacillidae	PASSERIFORMES	9979	1933.6.11.105	NHMUK	M	18	10.3	3.5	5	28.7	84	15	69	17.9	78	2	CS	1	0	0
Anthus lineiventris_1933.6.11.105	Motacillidae	PASSERIFORMES	9979	1933.6.11.105	NHMUK	M	18.3	NA	3.7	NA	29.4	84	NA	NA	NA	73	1	GT	0	0	0
Anthus nattereri_84.5.15.142	Motacillidae	PASSERIFORMES	9972	84.5.15.142	NHMUK	M	14	8.3	3	3.7	24.7	74.5	14.2	60.3	19.1	62	2	CS	1	0	0
Anthus nattereri_84.5.15.142	Motacillidae	PASSERIFORMES	9972	84.5.15.142	NHMUK	M	13.2	NA	3.4	3.7	26	77	NA	NA	NA	61	1	GT	0	0	0
Anthus novaeseelandiae_1965.43.162	Motacillidae	PASSERIFORMES	9982	1965.43.162	NHMUK	M	16.3	NA	3.8	3.6	NA	84	NA	NA	NA	61	1	BM	0	0	1
Anthus novaeseelandiae_1965.43.162	Motacillidae	PASSERIFORMES	9982	1965.43.162	NHMUK	M	15.3	NA	3.5	3.5	24.8	84	NA	NA	NA	62	2	GT	0	0	1
Anthus pallidiventris_1949.65.52	Motacillidae	PASSERIFORMES	9992	1949.65.52	NHMUK	M	19	11	3.8	5	31.5	95.5	21	74.5	22	65.5	2	CS	1	0	0
Anthus pallidiventris_1949.65.52	Motacillidae	PASSERIFORMES	9992	1949.65.52	NHMUK	M	20.5	NA	3.4	4.6	31.6	96	NA	NA	NA	65	1	GT	0	0	0
Anthus sokokensis_1933.6.1.24	Motacillidae	PASSERIFORMES	9953	1933.6.1.24	NHMUK	F	13.6	7	2.7	3.5	18.4	71	13.4	57.6	18.9	56	2	CS	1	0	0
Anthus sokokensis_1933.6.1.24	Motacillidae	PASSERIFORMES	9953	1933.6.1.24	NHMUK	F	14.2	NA	2.7	3.7	18.4	69	NA	NA	NA	55	1	GT	0	0	0
Antigone antigone_90.2.10.8	Gruidae	GRUIFORMES	1906	90.2.10.8	NHMUK	M	177.1	NA	12.2	23.6	324.7	725	NA	NA	NA	229	1	GT	0	0	0
Antigone antigone_90.2.10.8	Gruidae	GRUIFORMES	1906	90.2.10.8	NHMUK	M	176	89.6	12.5	21.6	326	602	223	379	37	229	2	MNC	1	0	0
Antigone rubicunda_49.11.21.8	Gruidae	GRUIFORMES	1907	49.11.21.8	NHMUK	M	156.5	NA	13.6	22.4	285.3	710	NA	NA	NA	240	1	GT	0	0	0
Antigone rubicunda_49.11.21.8	Gruidae	GRUIFORMES	1907	49.11.21.8	NHMUK	M	162	84	12.8	21.6	287	583	239	344	41	230	2	MNC	1	0	0
Antigone vipio_174	Gruidae	GRUIFORMES	1905	174	NHMUK	U	146.8	NA	10.2	21.9	247.2	NA	NA	NA	NA	189	1	GT	0	0	0
Antigone vipio_174	Gruidae	GRUIFORMES	1905	174	NHMUK	U	145	89.2	12	20	250	520	220	300	42.3	192	2	MNC	1	0	0
Antrostomus arizonae_754317	Caprimulgidae	CAPRIMULGIFORMES	1041	754317	AMNH	M	21.6	7.9	5.6	3.3	17.9	164.4	81.6	82.8	49.6	112.5	1	BCW	1	1	0
Antrostomus arizonae_754317	Caprimulgidae	CAPRIMULGIFORMES	1041	754317	AMNH	M	17.3	7.9	5.2	4	NA	164.7	79.6	85.1	48.3	113.2	2	BCW	1	1	0
Anumbius annumbi_1903.12.23.50	Furnariidae	PASSERIFORMES	5171	1903.12.23.50	NHMUK	M	17.5	NA	3.6	4.6	22.6	79	NA	NA	NA	75	1	GT	0	0	0
Anumbius annumbi_1903.12.23.50	Furnariidae	PASSERIFORMES	5171	1903.12.23.50	NHMUK	M	18.4	11.5	3.5	4.7	23.6	79	13.5	65.5	17.1	73	2	TB/HM	1	0	0
Anurophasis monorthonyx_1952.17.1	Phasianidae	GALLIFORMES	239	1952.17.1	NHMUK	M	21.2	NA	7.1	NA	42.9	152	NA	NA	NA	61	1	GT	0	0	0
Anurophasis monorthonyx_1952.17.1	Phasianidae	GALLIFORMES	239	1952.17.1	NHMUK	M	21.3	11.3	8.3	9	42.3	147	30	117	20.4	53	2	MNC	1	0	0
Apalharpactes mackloti_1888.11.12.22	Trogonidae	TROGONIFORMES	3223	1888.11.12.22	NHMUK	F	19.2	NA	8.4	8.9	17.7	124	NA	NA	NA	160	1	GT	0	0	1
Apalharpactes mackloti_1888.11.12.22	Trogonidae	TROGONIFORMES	3223	1888.11.12.22	NHMUK	F	19.3	NA	8.1	9.2	11.3	125	NA	NA	NA	148	2	GT	0	0	1
Apalharpactes reinwardtii_73.5.12.1214	Trogonidae	TROGONIFORMES	3222	73.5.12.1214	NHMUK	M	22.7	15.6	11.6	11.9	15.5	140	58.6	81.4	41.9	173	2	DS	1	1	0
Apalharpactes reinwardtii_73.5.12.1214	Trogonidae	TROGONIFORMES	3222	73.5.12.1214	NHMUK	M	19.5	15.8	12.2	11.8	14.9	144	61.5	82.5	42.7	176.9	1	SEIJ	1	1	0
Apalis argentea_1945.34.292	Cisticolidae	PASSERIFORMES	7419	1945.34.292	NHMUK	M	14.5	7.5	3	2.9	16.3	50	5	45	10	50	2	CS	1	0	0
Apalis argentea_1945.34.292	Cisticolidae	PASSERIFORMES	7419	1945.34.292	NHMUK	M	13.5	NA	2.8	NA	20.6	50	NA	NA	NA	50	1	GT	0	0	0
Apalis bamendae_1923.10.26.239	Cisticolidae	PASSERIFORMES	7421	1923.10.26.239	NHMUK	F	12.9	6.8	2.6	2.8	17.2	48.5	5	43.5	10.3	39.5	1	CS	1	0	0
Apalis bamendae_1923.10.26.239	Cisticolidae	PASSERIFORMES	7421	1923.10.26.239	NHMUK	F	13.3	NA	2.9	2.9	18.7	49	NA	NA	NA	38	2	GT	0	0	0
Apalis chapini_1953.46.6	Cisticolidae	PASSERIFORMES	7416	1953.46.6	NHMUK	M	12.8	7.1	2.2	2.5	17.9	48	4.5	43.5	9.4	55	2	CS	1	0	0
Apalis chapini_1953.46.6	Cisticolidae	PASSERIFORMES	7416	1953.46.6	NHMUK	M	13.1	NA	2.6	2.7	17.9	49	NA	NA	NA	56	1	GT	0	0	0
Apalis chariessa_1937.12.27.59	Cisticolidae	PASSERIFORMES	7410	1937.12.27.59	NHMUK	M	12.2	6	3	2.4	16.8	53	5.1	47.9	9.6	81	2	CS	1	0	0
Apalis chariessa_1937.12.27.59	Cisticolidae	PASSERIFORMES	7410	1937.12.27.59	NHMUK	M	12.2	NA	2.5	2.4	17.3	54	NA	NA	NA	83	1	GT	0	0	0
Apalis chirindensis_1911.5.30.35	Cisticolidae	PASSERIFORMES	7413	1911.5.30.35	NHMUK	M	12.9	7.3	2.7	2.5	17.6	48	4	44	8.3	60	2	CS	1	0	0
Apalis chirindensis_1911.5.30.35	Cisticolidae	PASSERIFORMES	7413	1911.5.30.35	NHMUK	M	13.7	NA	2.7	2.6	18.7	48	NA	NA	NA	59	1	GT	0	0	0
Apalis flavigularis_1946.5.593	Cisticolidae	PASSERIFORMES	7401	1946.5.593	NHMUK	M	14.7	NA	2.8	2.8	21.5	50	NA	NA	NA	51	1	GT	0	0	0
Apalis flavigularis_1946.5.593	Cisticolidae	PASSERIFORMES	7401	1946.5.593	NHMUK	M	14.8	8.2	2.8	3	21.3	50	6.2	43.8	12.4	50	2	RJM	1	0	0
Apalis fuscigularis_1938.2.11.21	Cisticolidae	PASSERIFORMES	7400	1938.2.11.21	NHMUK	F	14.7	7.9	2.8	2.8	20	51.5	4.8	46.7	9.3	48.5	2	CS	1	0	0
Apalis fuscigularis_1938.2.11.21	Cisticolidae	PASSERIFORMES	7400	1938.2.11.21	NHMUK	F	14.3	NA	3	2.6	19.5	51	NA	NA	NA	48	1	GT	0	0	0
Apalis lynesi_1933.3.1.1083	Cisticolidae	PASSERIFORMES	7402	1933.3.1.1083	NHMUK	M	14.5	8.5	2.6	2.8	20.5	52	4.7	47.3	9	55	2	CS	1	0	0
Apalis lynesi_1933.3.1.1083	Cisticolidae	PASSERIFORMES	7402	1933.3.1.1083	NHMUK	M	14.8	NA	2.9	2.7	20.2	53	NA	NA	NA	55	1	GT	0	0	0
Apalis melanocephala_1936.7.2.67	Cisticolidae	PASSERIFORMES	7412	1936.7.2.67	NHMUK	M	14	7.4	2.9	3.1	17.7	50	5.7	44.3	11.4	60	2	CS	1	0	0
Apalis melanocephala_1936.7.2.67	Cisticolidae	PASSERIFORMES	7412	1936.7.2.67	NHMUK	M	14.3	NA	2.8	3.1	17.1	52	NA	NA	NA	60	1	GT	0	0	0
Apalis nigriceps_1911.12.23.2208	Cisticolidae	PASSERIFORMES	7411	1911.12.23.2208	NHMUK	M	11.6	6.2	2.5	2.5	16.2	48	5.8	42.2	12.1	45	2	CS	1	0	0
Apalis nigriceps_1911.12.23.2208	Cisticolidae	PASSERIFORMES	7411	1911.12.23.2208	NHMUK	M	11.9	NA	2.6	2.6	16.5	50	NA	NA	NA	46	1	GT	0	0	0
Apalis personata_1906.12.23.1038	Cisticolidae	PASSERIFORMES	7408	1906.12.23.1038	NHMUK	F	14.3	7.2	2.7	2.9	18.3	52	3.9	48.1	7.6	44	2	DS	1	0	0
Apalis personata_1906.12.23.1038	Cisticolidae	PASSERIFORMES	7408	1906.12.23.1038	NHMUK	F	13.9	NA	2.8	2.9	19	51	NA	NA	NA	44	1	GT	0	0	0
Apalis ruddi_1933.2.20.2	Cisticolidae	PASSERIFORMES	7404	1933.2.20.2	NHMUK	F	12.1	7.2	2.6	2.7	21.2	47	5	42	10.6	51	2	CS	1	0	0
Apalis ruddi_1933.2.20.2	Cisticolidae	PASSERIFORMES	7404	1933.2.20.2	NHMUK	F	13	NA	2.9	2.8	18.7	47	NA	NA	NA	51	1	GT	0	0	0
Apalis thoracica_1960.18.1	Cisticolidae	PASSERIFORMES	7403	1960.18.1	NHMUK	M	15.1	8.8	2.6	2.6	19.8	51	6.3	44.7	12.4	56	2	CS	1	0	0
Apalis thoracica_1960.18.1	Cisticolidae	PASSERIFORMES	7403	1960.18.1	NHMUK	M	14.1	NA	2.5	2.6	20.6	52	NA	NA	NA	56	1	GT	0	0	0
Apaloderma aequatoriale_1906.12.14.25	Trogonidae	TROGONIFORMES	3220	1906.12.14.25	NHMUK	M	20.7	NA	8.7	10	19.9	108	NA	NA	NA	160	1	GT	0	0	0
Apaloderma aequatoriale_1906.12.14.25	Trogonidae	TROGONIFORMES	3220	1906.12.14.25	NHMUK	M	19.6	11.9	9.2	10.1	14.8	112	37.2	74.8	33.2	148	2	SEIJ	1	0	0
Aphanotriccus capitalis_1899.4.20.2644	Tyrannidae	PASSERIFORMES	5864	1899.4.20.2644	NHMUK	M	13.7	NA	5.3	3.7	14.1	63	NA	NA	NA	60	2	GT	0	0	0
Aphanotriccus capitalis_1899.4.20.2644	Tyrannidae	PASSERIFORMES	5864	1899.4.20.2644	NHMUK	M	16.1	8.1	5.1	3.7	14.7	61	11.3	49.7	18.5	56	1	HM	1	0	0
Aphelocephala pectoralis_683490	Acanthizidae	PASSERIFORMES	6215	683490	AMNH	M	8.6	5.1	3	3.9	16.9	53.5	8.6	44.9	16.1	37.5	2	CS	1	0	0
Aphelocephala pectoralis_683490	Acanthizidae	PASSERIFORMES	6215	683490	AMNH	M	9.6	NA	2.9	3.7	17.8	55	NA	NA	NA	38	1	VR	0	0	0
Aphelocephala pectoralis_683495	Acanthizidae	PASSERIFORMES	6215	683495	AMNH	M	9.1	5.5	3	3.7	17.5	55	10.4	44.6	18.9	36	2	CS	1	0	0
Aphelocephala pectoralis_683495	Acanthizidae	PASSERIFORMES	6215	683495	AMNH	M	9.7	NA	3.3	3.8	17.7	56	NA	NA	NA	38	1	VR	0	0	0
Aphelocephala pectoralis_683497	Acanthizidae	PASSERIFORMES	6215	683497	AMNH	F	10.2	5	3	4.2	17.5	55	9.8	45.2	17.8	39.5	2	CS	1	0	0
Aphelocephala pectoralis_683497	Acanthizidae	PASSERIFORMES	6215	683497	AMNH	F	10.4	NA	3	4	18.6	55	NA	NA	NA	39.5	1	VR	0	0	0
Aphelocephala pectoralis_683498	Acanthizidae	PASSERIFORMES	6215	683498	AMNH	F	8.1	5.3	2.5	3.8	15.2	53	8.3	44.7	15.7	41	2	CS	1	0	0
Aphelocephala pectoralis_683498	Acanthizidae	PASSERIFORMES	6215	683498	AMNH	F	9	NA	3.3	3.5	17	53	NA	NA	NA	37	1	VR	0	0	0
Aphelocoma coerulescens_88.10.10.903	Corvidae	PASSERIFORMES	7023	88.10.10.903	NHMUK	M	30.3	NA	10.2	9.3	40.8	116	21	95	18.1	138	2	CR	0	0	0
Aphelocoma coerulescens_88.10.10.903	Corvidae	PASSERIFORMES	7023	88.10.10.903	NHMUK	M	30.3	18.2	7.9	9	38	116	21.6	94.4	18.6	149.5	1	CS	1	0	0
Aphrodroma brevirostris_1953.55.62	Procellariidae	PROCELLARIIFORMES	2053	1953.55.62	NHMUK	M	31.5	NA	7.6	10	35	225	NA	NA	NA	105	1	GT	0	0	0
Aphrodroma brevirostris_1953.55.62	Procellariidae	PROCELLARIIFORMES	2053	1953.55.62	NHMUK	M	30.9	23	6.8	10	36.3	231	141	90	61	97	2	NJT	1	0	0
Aplonis atrifusca_98.11.10.170	Sturnidae	PASSERIFORMES	8807	98.11.10.170	NHMUK	M	37.5	NA	8.9	10.4	38.3	148	NA	NA	NA	107	1	GT	0	0	0
Aplonis atrifusca_98.11.10.170	Sturnidae	PASSERIFORMES	8807	98.11.10.170	NHMUK	M	38.3	22.6	8.4	10.2	35.9	147	31.3	115.7	21.3	105	2	NS	1	0	0
Aplonis cinerascens_96.1.8.1	Sturnidae	PASSERIFORMES	8809	96.1.8.1	NHMUK	M	28.3	NA	5.8	8	34.7	119	NA	NA	NA	98	1	GT	0	0	0
Aplonis cinerascens_96.1.8.1	Sturnidae	PASSERIFORMES	8809	96.1.8.1	NHMUK	M	28.4	16.4	5.3	7.6	32.7	120	27.6	92.4	23	77	2	NS	1	0	0
Aplonis cinerascens_96.1.8.2	Sturnidae	PASSERIFORMES	8809	96.1.8.2	NHMUK	F	26.4	NA	6	7.6	32.2	118	NA	NA	NA	73	1	GT	0	0	0
Aplonis cinerascens_96.1.8.2	Sturnidae	PASSERIFORMES	8809	96.1.8.2	NHMUK	F	26	15.3	5.8	7.5	31.9	121	30.4	90.6	25.1	75	2	NS	1	0	0
Aplonis crassa_88.9.20.442	Sturnidae	PASSERIFORMES	8791	88.9.20.442	NHMUK	M	19.4	NA	6.1	8.5	23.6	104	NA	NA	NA	77	1	GT	0	0	0
Aplonis crassa_88.9.20.442	Sturnidae	PASSERIFORMES	8791	88.9.20.442	NHMUK	M	20.6	12.6	5.8	8	21.9	106	28.5	77.5	26.9	83	2	NS	1	0	0
Aplonis feadensis_1939.12.9.1689	Sturnidae	PASSERIFORMES	8792	1939.12.9.1689	NHMUK	M	25.6	14.9	6.6	8	25.5	113	22.7	90.3	20.1	83	2	CS	1	0	0
Aplonis feadensis_1939.12.9.1689	Sturnidae	PASSERIFORMES	8792	1939.12.9.1689	NHMUK	M	27.9	NA	6.8	8.2	26.6	126	NA	NA	NA	78	1	GT	0	0	0
Aplonis insularis_1954.51.52	Sturnidae	PASSERIFORMES	8793	1954.51.52	NHMUK	M	23.1	13.4	6.7	8	25.6	105	23.1	81.9	22	68	2	CS	1	0	0
Aplonis insularis_1954.51.52	Sturnidae	PASSERIFORMES	8793	1954.51.52	NHMUK	M	24.2	NA	6.2	7.8	26.1	109	NA	NA	NA	72	1	GT	0	0	0
Aplonis magna_88.9.20.461	Sturnidae	PASSERIFORMES	8794	88.9.20.461	NHMUK	M	26.9	15.5	6.6	8.1	26.3	122	34.5	87.5	28.3	233	2	CS	1	0	0
Aplonis magna_88.9.20.461	Sturnidae	PASSERIFORMES	8794	88.9.20.461	NHMUK	M	27.2	NA	7.3	8.5	30.4	127	NA	NA	NA	232	1	GT	0	0	0
Aplonis minor_1969.29.458	Sturnidae	PASSERIFORMES	8803	1969.29.458	NHMUK	F	18.9	11	5	5.6	20.5	96	34.4	61.6	35.8	59	2	CS	1	0	0
Aplonis minor_1969.29.458	Sturnidae	PASSERIFORMES	8803	1969.29.458	NHMUK	F	23.9	NA	5.6	5.9	21	98	NA	NA	NA	64	1	GT	0	0	0
Aplonis minor_73.5.12.1910	Sturnidae	PASSERIFORMES	8803	73.5.12.1910	NHMUK	M	19.6	11	4.9	5.7	21	98.5	34.1	64.4	34.6	68	2	CS	1	0	0
Aplonis minor_73.5.12.1910	Sturnidae	PASSERIFORMES	8803	73.5.12.1910	NHMUK	M	23.1	NA	5.3	5.8	21	100	NA	NA	NA	74	1	GT	0	0	0
Aplonis mysolensis_56.9.4.7	Sturnidae	PASSERIFORMES	8802	56.9.4.7	NHMUK	M	25.5	14.3	6	9.2	24.6	108	32.4	75.6	30	107	2	CS	1	0	0
Aplonis mysolensis_56.9.4.7	Sturnidae	PASSERIFORMES	8802	56.9.4.7	NHMUK	M	25.7	NA	6.5	9.2	24.7	109	NA	NA	NA	104	1	GT	0	0	0
Aplonis mystacea_1916.5.30.916	Sturnidae	PASSERIFORMES	8789	1916.5.30.916	NHMUK	F	21	11.3	5.3	7.8	20.7	100.5	34.6	65.9	34.4	79	1	CS	1	0	0
Aplonis mystacea_1916.5.30.916	Sturnidae	PASSERIFORMES	8789	1916.5.30.916	NHMUK	F	21.8	NA	6.5	7.8	25.5	101	NA	NA	NA	92	2	GT	0	0	0
Aplonis opaca_96.7.16.17	Sturnidae	PASSERIFORMES	8804	96.7.16.17	NHMUK	M	27.1	14.7	7.3	8.5	31.7	127.5	29.8	97.7	23.4	86	2	CS	1	0	0
Aplonis opaca_96.7.16.17	Sturnidae	PASSERIFORMES	8804	96.7.16.17	NHMUK	M	28.7	NA	7.5	8.7	31.7	128	NA	NA	NA	88	1	GT	0	0	0
Aplonis santovestris_1954.52.30	Sturnidae	PASSERIFORMES	8800	1954.52.30	NHMUK	M	21.8	11.9	5.1	5.8	26.2	96.5	18.8	77.7	19.5	55	2	CS	1	0	0
Aplonis santovestris_1954.52.30	Sturnidae	PASSERIFORMES	8800	1954.52.30	NHMUK	M	21.8	NA	4.7	5.7	25.9	98	NA	NA	NA	56	1	GT	0	0	0
Aplonis striata_98.11.10.153	Sturnidae	PASSERIFORMES	8799	98.11.10.153	NHMUK	F	18.1	10.6	4.6	6.1	22.3	93.5	23	70.5	24.6	61	2	CS	1	0	0
Aplonis striata_98.11.10.153	Sturnidae	PASSERIFORMES	8799	98.11.10.153	NHMUK	F	22.7	NA	5	6.3	20.8	106	NA	NA	NA	68	1	GT	0	0	0
Aplonis tabuensis_1903.12.30.57	Sturnidae	PASSERIFORMES	8806	1903.12.30.57	NHMUK	F	20.3	11.8	5	6.3	24.7	94.5	23	71.5	24.3	60	2	CS	1	0	0
Aplonis tabuensis_1903.12.30.57	Sturnidae	PASSERIFORMES	8806	1903.12.30.57	NHMUK	F	20.8	NA	5.2	6.3	25.6	95	NA	NA	NA	59	1	GT	0	0	0
Aplonis zelandica_1939.12.12.48	Sturnidae	PASSERIFORMES	8798	1939.12.12.48	NHMUK	M	22.3	13.3	5.5	6.3	28.2	106.5	23	83.5	21.6	63	2	CS	1	0	0
Aplonis zelandica_1939.12.12.48	Sturnidae	PASSERIFORMES	8798	1939.12.12.48	NHMUK	M	23.5	NA	5.8	6.3	29.7	108	NA	NA	NA	64	1	GT	0	0	0
Aprosmictus jonquillaceus_62.3.20.35	Psittacidae	PSITTACIFORMES	4444	62.3.20.35	NHMUK	M	23.6	NA	12.1	19.5	18.7	178	NA	NA	NA	171	1	GT	0	0	0
Aprosmictus jonquillaceus_62.3.20.35	Psittacidae	PSITTACIFORMES	4444	62.3.20.35	NHMUK	M	25.4	19.6	12.4	18.5	19.3	175	64.4	110.6	36.8	159	2	MNC	1	0	0
Aptenodytes forsteri_1905.12.30.239	Spheniscidae	SPHENISCIFORMES	1972	1905.12.30.239	NHMUK	M	99.5	NA	18.6	21.5	NA	NA	NA	NA	NA	91	1	GT	0	0	0
Aptenodytes forsteri_1905.12.30.239	Spheniscidae	SPHENISCIFORMES	1972	1905.12.30.239	NHMUK	M	103.7	59.6	13.7	16.3	45.7	180	6.2	173.8	3.4	120	2	NJT	1	0	0
Apteryx mantelli_1939.12.9.1351	Apterygidae	STRUTHIONIFORMES	61	1939.12.9.1351	NHMUK	M	117.6	NA	4.4	4.7	68.1	NA	NA	NA	NA	NA	1	GT	0	0	0
Apteryx mantelli_1939.12.9.1351	Apterygidae	STRUTHIONIFORMES	61	1939.12.9.1351	NHMUK	M	121	4.2	4.1	4.2	60	0.1	0.1	0.1	0.1	NA	2	MNC	1	0	0
Apus pallidus_1965.M.5545	Apodidae	CAPRIMULGIFORMES	1200	1965.M.5545	NHMUK	F	NA	NA	NA	NA	NA	171	124	47	72.5	NA	1	MS	0	0	0
Apus pallidus_1965.M.5545	Apodidae	CAPRIMULGIFORMES	1200	1965.M.5545	NHMUK	F	11.1	5.9	3.6	2.5	11.2	171	122.9	48.1	71.9	70	2	SEIJ	1	0	0
Apus pallidus_1965.M.5546	Apodidae	CAPRIMULGIFORMES	1200	1965.M.5546	NHMUK	M	NA	NA	NA	NA	NA	164	119	45	72.6	NA	1	MS	0	0	0
Apus pallidus_1965.M.5546	Apodidae	CAPRIMULGIFORMES	1200	1965.M.5546	NHMUK	M	11.1	4	3.9	2.4	11.8	164	116.7	47.3	71.2	70	2	SEIJ	1	0	0
Apus sladeniae_1904.6.22.35	Apodidae	CAPRIMULGIFORMES	1195	1904.6.22.35	NHMUK	M	12.2	NA	3	3	11.5	180	NA	NA	NA	84	1	GT	0	0	0
Apus sladeniae_1904.6.22.35	Apodidae	CAPRIMULGIFORMES	1195	1904.6.22.35	NHMUK	M	13.7	4.7	3.8	2.6	13.9	180	129.1	50.9	71.7	76	2	SEIJ	1	0	0
Aquila adalberti_71.8.15.2	Accipitridae	ACCIPITRIFORMES	3047	71.8.15.2	NHMUK	M	61.3	NA	20	29.8	106	564	NA	NA	NA	308	1	GT	0	0	0
Aquila adalberti_71.8.15.2	Accipitridae	ACCIPITRIFORMES	3047	71.8.15.2	NHMUK	M	57.1	36.8	19.4	29.2	104	560	227	333	40.5	291	2	MNC	1	0	0
Aquila africana_1951.50.1	Accipitridae	ACCIPITRIFORMES	3055	1951.50.1	NHMUK	M	37.6	NA	12.7	19.5	67.4	325	NA	NA	NA	235	1	GT	0	0	0
Aquila africana_1951.50.1	Accipitridae	ACCIPITRIFORMES	3055	1951.50.1	NHMUK	M	38	21.5	11.4	19.7	77	318	86.1	231.9	27.1	305	2	MNC	1	0	0
Aquila chrysaetos_1965.M.1287	Accipitridae	ACCIPITRIFORMES	3050	1965.M.1287	NHMUK	M	52.1	NA	14.1	27	83.8	585	NA	NA	NA	311	1	GT	0	0	0
Aquila chrysaetos_1965.M.1287	Accipitridae	ACCIPITRIFORMES	3050	1965.M.1287	NHMUK	M	51.4	31.2	18.1	26.2	97	578	217	361	37.5	306	2	MNC	1	0	0
Aquila fasciata_1955.3.98	Accipitridae	ACCIPITRIFORMES	3053	1955.3.98	NHMUK	M	46.2	NA	13.9	22.4	99.2	470	NA	NA	NA	281	1	GT	0	0	0
Aquila fasciata_1955.3.98	Accipitridae	ACCIPITRIFORMES	3053	1955.3.98	NHMUK	M	46.1	28.4	16.1	21.3	92.5	470	179	291	38.1	264	2	MNC	1	0	0
Aquila gurneyi_73.5.9.8	Accipitridae	ACCIPITRIFORMES	3049	73.5.9.8	NHMUK	F	52.6	32.9	18.1	25.2	104.5	547	177	370	32.4	367	2	DS	1	0	0
Aquila gurneyi_73.5.9.8	Accipitridae	ACCIPITRIFORMES	3049	73.5.9.8	NHMUK	F	53	NA	16.2	24.7	107.3	550	NA	NA	NA	365	1	GT	0	0	0
Aquila verreauxii_1923.8.7.7404	Accipitridae	ACCIPITRIFORMES	3052	1923.8.7.7404	NHMUK	M	57.5	NA	18.6	26.9	113.6	590	NA	NA	NA	380	1	GT	0	0	0
Aquila verreauxii_1923.8.7.7404	Accipitridae	ACCIPITRIFORMES	3052	1923.8.7.7404	NHMUK	M	58.2	35.4	19.4	27.1	118.5	581	196	385	33.7	394	2	MNC	1	0	0
Ara militaris_1889.1.30.3	Psittacidae	PSITTACIFORMES	4271	1889.1.30.3	NHMUK	F	63.9	NA	25.2	57.7	35.7	365	NA	NA	NA	345	2	GT	0	0	1
Ara militaris_1889.1.30.3	Psittacidae	PSITTACIFORMES	4271	1889.1.30.3	NHMUK	F	45.7	NA	NA	NA	24.7	370	152	218	41.1	356	1	TT	0	0	1
Ara rubrogenys_46.9.9.47	Psittacidae	PSITTACIFORMES	4276	46.9.9.47	NHMUK	U	50.3	NA	24.2	53.3	23.2	298	NA	NA	NA	333	1	GT	0	0	0
Ara rubrogenys_46.9.9.47	Psittacidae	PSITTACIFORMES	4276	46.9.9.47	NHMUK	U	51.2	45.7	23.4	51.3	25.3	290	140	150	48.3	320	2	NJT	1	0	0
Arachnothera affinis_1935.10.22.576	Nectariniidae	PASSERIFORMES	9472	1935.10.22.576	NHMUK	M	44.9	32.5	6.3	6.4	19.6	85.5	17.2	68.3	20.1	55	2	CS	1	0	0
Arachnothera affinis_1935.10.22.576	Nectariniidae	PASSERIFORMES	9472	1935.10.22.576	NHMUK	M	43.3	NA	5.9	6	19.6	83	NA	NA	NA	55	1	GT	0	0	0
Arachnothera clarae_97.5.13.559	Nectariniidae	PASSERIFORMES	9468	97.5.13.559	NHMUK	M	40.4	31.3	5	5.2	20.4	73	10.5	62.5	14.4	41.5	2	CS	1	0	0
Arachnothera clarae_97.5.13.559	Nectariniidae	PASSERIFORMES	9468	97.5.13.559	NHMUK	M	41.2	NA	5	5.2	21.6	74	NA	NA	NA	41	1	GT	0	0	0
Arachnothera flavigaster_1920.6.29.592	Nectariniidae	PASSERIFORMES	9471	1920.6.29.592	NHMUK	M	43.5	NA	7.5	6	22.3	97	NA	NA	NA	53	2	GT	0	0	0
Arachnothera flavigaster_1920.6.29.592	Nectariniidae	PASSERIFORMES	9471	1920.6.29.592	NHMUK	M	40.7	32.5	7.3	5.7	20.5	102	19.3	82.7	18.9	46	1	JAT	1	0	0
Aramides calopterus_89.11.20.79	Rallidae	GRUIFORMES	1820	89.11.20.79	NHMUK	U	45.9	NA	6.7	10.2	59.2	171	NA	NA	NA	NA	1	GT	0	0	0
Aramides calopterus_89.11.20.79	Rallidae	GRUIFORMES	1820	89.11.20.79	NHMUK	U	46.2	24.2	5.1	10.1	62.4	140	18	122	12.9	47	2	MNC	1	0	0
Aramides mangle_89.11.20.74	Rallidae	GRUIFORMES	1816	89.11.20.74	NHMUK	U	43.3	NA	4.3	NA	53.2	166	NA	NA	NA	NA	1	GT	0	0	0
Aramides mangle_89.11.20.74	Rallidae	GRUIFORMES	1816	89.11.20.74	NHMUK	U	42.7	21.9	4.3	8.7	52.8	157	42	115	26.8	55	2	MNC	1	0	0
Aramides ypecaha_1908.12.14.8	Rallidae	GRUIFORMES	1814	1908.12.14.8	NHMUK	U	75.7	NA	6.8	12.6	86.8	226	NA	NA	NA	100	1	GT	0	0	0
Aramides ypecaha_1908.12.14.8	Rallidae	GRUIFORMES	1814	1908.12.14.8	NHMUK	F	72.8	34.2	6.2	12.7	88.2	220	30.8	189.2	14	92	2	MNC	1	0	0
Aratinga nenday_95.9.8.131	Psittacidae	PSITTACIFORMES	4259	95.9.8.131	NHMUK	M	26.5	NA	14.2	23.3	15	176	NA	NA	NA	191	1	GT	0	0	0
Aratinga nenday_95.9.8.131	Psittacidae	PSITTACIFORMES	4259	95.9.8.131	NHMUK	M	25.1	23.4	12.9	23	15.6	179	83	96	46.4	179	2	NJT	1	0	0
Aratinga solstitialis_1892.1.16.54	Psittacidae	PSITTACIFORMES	4260	1892.1.16.54	NHMUK	M	26.4	NA	12.2	25.5	18	155	NA	NA	NA	161	2	GT	0	0	0
Aratinga solstitialis_1892.1.16.54	Psittacidae	PSITTACIFORMES	4260	1892.1.16.54	NHMUK	M	29.1	24	12.1	24.5	15	156	67.9	88.1	43.5	149	1	TB	1	0	0
Aratinga weddellii_1889.1.30.93	Psittacidae	PSITTACIFORMES	4258	1889.1.30.93	NHMUK	M	25.2	NA	14.5	22.8	16.6	140	NA	NA	NA	108	2	GT	0	0	0
Aratinga weddellii_1889.1.30.93	Psittacidae	PSITTACIFORMES	4258	1889.1.30.93	NHMUK	M	26.7	20.7	13.9	23	14.9	137	66.2	70.8	48.3	100	1	TB	1	0	0
Arborophila cambodiana_1928.6.26.125	Phasianidae	GALLIFORMES	195	1928.6.26.125	NHMUK	M	23.7	NA	5.2	8.1	39.3	144	NA	NA	NA	54	1	GT	0	0	0
Arborophila cambodiana_1928.6.26.125	Phasianidae	GALLIFORMES	195	1928.6.26.125	NHMUK	M	24	10.1	5.8	7.6	42.2	138	32.5	105.5	23.6	42	2	MNC	1	0	0
Arborophila campbelli_1908.12.15.3	Phasianidae	GALLIFORMES	196	1908.12.15.3	NHMUK	M	22.5	NA	5.6	8.3	42.7	138	NA	NA	NA	93	2	GT	0	0	0
Arborophila campbelli_1908.12.15.3	Phasianidae	GALLIFORMES	196	1908.12.15.3	NHMUK	M	23.9	9.9	6.2	8.3	43	131	31.9	99.1	24.4	56	1	MNC	1	0	0
Arborophila chloropus_89.5.10.998	Phasianidae	GALLIFORMES	204	89.5.10.998	NHMUK	M	21	8.7	5.5	6.5	40	150	45.5	104.5	30.3	70	2	MNC	1	0	0
Arborophila chloropus_89.5.10.998	Phasianidae	GALLIFORMES	204	89.5.10.998	NHMUK	M	21.6	NA	5.3	6.6	37.1	157	NA	NA	NA	79	1	GT	0	0	0
Arborophila crudigularis_96.1.1.620	Phasianidae	GALLIFORMES	189	96.1.1.620	NHMUK	M	24.8	NA	6.3	8.6	39.9	146	NA	NA	NA	66	1	GT	0	0	0
Arborophila crudigularis_96.1.1.620	Phasianidae	GALLIFORMES	189	96.1.1.620	NHMUK	M	24.1	10.3	6.1	8.4	39.5	140	33.8	106.2	24.1	57	2	MNC	1	0	0
Arborophila davidi_1927.6.5.24	Phasianidae	GALLIFORMES	194	1927.6.5.24	NHMUK	U	19.5	NA	5.4	7.6	30.6	128	NA	NA	NA	55	1	GT	0	0	0
Arborophila davidi_1927.6.5.24	Phasianidae	GALLIFORMES	194	1927.6.5.24	NHMUK	U	17.6	7	4.6	6.1	34.8	124	32.7	91.3	26.4	48	2	MNC	1	0	0
Arborophila hyperythra_1956.15.1	Phasianidae	GALLIFORMES	202	1956.15.1	NHMUK	M	23.2	NA	5.2	8.2	42.1	143	NA	NA	NA	55	1	GT	0	0	0
Arborophila hyperythra_1956.15.1	Phasianidae	GALLIFORMES	202	1956.15.1	NHMUK	M	23.2	10	5.8	8.4	45.3	132	36.8	95.2	27.9	47	2	MNC	1	0	0
Arborophila orientalis_1919.12.12.5	Phasianidae	GALLIFORMES	199	1919.12.12.5	NHMUK	M	24.1	NA	6	8.6	43.5	147	NA	NA	NA	56	2	GT	0	0	0
Arborophila orientalis_1919.12.12.5	Phasianidae	GALLIFORMES	199	1919.12.12.5	NHMUK	M	22.5	9.9	6.4	8.5	43.5	145	33.2	111.8	22.9	45	1	MNC	1	0	0
Arborophila rubrirostris_1920.6.29.5	Phasianidae	GALLIFORMES	201	1920.6.29.5	NHMUK	M	21.6	NA	5.7	7.3	39.4	148	NA	NA	NA	45	2	GT	0	0	0
Arborophila rubrirostris_1920.6.29.5	Phasianidae	GALLIFORMES	201	1920.6.29.5	NHMUK	M	22.2	9.3	5.8	6.9	42	139	32	107	23	43	1	MNC	1	0	0
Archboldia papuensis_1965.29.32	Ptilonorhynchidae	PASSERIFORMES	5914	1965.29.32	NHMUK	M	32.2	NA	8.2	9.8	47.1	163	NA	NA	NA	200	1	GT	0	0	0
Archboldia papuensis_1965.29.32	Ptilonorhynchidae	PASSERIFORMES	5914	1965.29.32	NHMUK	M	33.8	15.2	8.4	9.6	44	164	27.7	136.3	16.9	166.1	2	PC	1	0	0
Ardea cocoi_1895.11.27.128	Ardeidae	PELECANIFORMES	2236	1895.11.27.128	NHMUK	M	149	119	18.1	28.5	197	445	143	302	32.1	197	1	JAT	1	1	0
Ardea cocoi_1895.11.27.128	Ardeidae	PELECANIFORMES	2236	1895.11.27.128	NHMUK	M	167	123	17.8	27.7	192	445	109.6	335.4	24.6	197	2	TB/HM	1	1	0
Ardea humbloti_1931.8.18.66	Ardeidae	PELECANIFORMES	2239	1931.8.18.66	NHMUK	M	164	NA	18.4	31.2	190.2	465	NA	NA	NA	197	1	GT	0	0	0
Ardea humbloti_1931.8.18.66	Ardeidae	PELECANIFORMES	2239	1931.8.18.66	NHMUK	M	160	131	19.7	27.5	183	465	164	301	35.3	167	2	NJT	1	0	0
Ardea insignis_43.1.13.1236	Ardeidae	PELECANIFORMES	2240	43.1.13.1236	NHMUK	U	144	120	18.8	28.6	174	520	177	343	34	177	2	JAT	1	1	0
Ardea insignis_43.1.13.1236	Ardeidae	PELECANIFORMES	2240	43.1.13.1236	NHMUK	U	143	126	18.9	30.6	164	502	177	325	35.3	182	1	NJT	1	1	0
Ardea insignis_93.10.2.157	Ardeidae	PELECANIFORMES	2240	93.10.2.157	NHMUK	U	158	130	19.5	29.9	190	551	203	348	36.8	205	1	JAT	1	1	0
Ardea insignis_93.10.2.157	Ardeidae	PELECANIFORMES	2240	93.10.2.157	NHMUK	U	168	140	18.8	28.8	186	540	199	341	36.9	203	2	NJT	1	1	0
Ardenna bulleri_1977.9.17	Procellariidae	PROCELLARIIFORMES	2095	1977.9.17	NHMUK	M	51.2	NA	7.8	10.8	51.4	295	NA	NA	NA	135	1	GT	0	0	0
Ardenna bulleri_1977.9.17	Procellariidae	PROCELLARIIFORMES	2095	1977.9.17	NHMUK	M	42	33.7	7.6	10.5	49	289	171	118	59.2	118	2	MNC	1	0	0
Ardeola ralloides_1955.3.156	Ardeidae	PELECANIFORMES	2226	1955.3.156	NHMUK	M	75	54.4	9	12.7	61	224	70.5	153.5	31.5	81	1	MNC	1	0	0
Ardeola ralloides_1955.3.156	Ardeidae	PELECANIFORMES	2226	1955.3.156	NHMUK	M	NA	NA	NA	NA	NA	230	72	158	31.3	NA	2	MS	0	0	0
Ardeola rufiventris_93.8.4.65	Ardeidae	PELECANIFORMES	2231	93.8.4.65	NHMUK	M	59.9	NA	9.1	12.7	54.9	217	NA	NA	NA	78	1	GT	0	0	0
Ardeola rufiventris_93.8.4.65	Ardeidae	PELECANIFORMES	2231	93.8.4.65	NHMUK	M	66.2	47.9	10	13.1	57.4	209	55.5	153.5	26.6	71	2	MNC	1	0	0
Ardeola speciosa_1915.12.18.22	Ardeidae	PELECANIFORMES	2229	1915.12.18.22	NHMUK	M	63.3	NA	8.1	12.1	58.4	207	NA	NA	NA	73	1	GT	0	0	0
Ardeola speciosa_1915.12.18.22	Ardeidae	PELECANIFORMES	2229	1915.12.18.22	NHMUK	M	69.7	50.9	9.1	12.4	59.3	201	50.5	150.5	25.1	70	2	MNC	1	0	0
Ardeotis arabs_1948.58.1	Otididae	OTIDIFORMES	1926	1948.58.1	NHMUK	M	101.7	NA	16.7	14.5	197.1	608	NA	NA	NA	316	1	GT	0	0	0
Ardeotis arabs_1948.58.1	Otididae	OTIDIFORMES	1926	1948.58.1	NHMUK	M	101	49.7	16.2	15.1	182	651	304	347	46.7	335	2	SEIJ	1	0	0
Ardeotis australis_49.11.21.5	Otididae	OTIDIFORMES	1929	49.11.21.5	NHMUK	U	77.4	NA	19.2	18.5	181.8	635	NA	NA	NA	305	1	GT	0	0	0
Ardeotis australis_49.11.21.5	Otididae	OTIDIFORMES	1929	49.11.21.5	NHMUK	U	79	42.8	19.9	19.1	183	595	260	335	43.7	304	2	SEIJ	1	0	0
Argya altirostris_1941.5.30.4095	Leiotrichidae	PASSERIFORMES	8393	1941.5.30.4095	NHMUK	M	22.5	15.7	4.5	6.5	29.4	74	7.5	66.5	10.1	100	2	CV	1	0	0
Argya altirostris_1941.5.30.4095	Leiotrichidae	PASSERIFORMES	8393	1941.5.30.4095	NHMUK	M	23	NA	4.8	6.4	30.4	74	NA	NA	NA	101	1	GT	0	0	0
Argya fulva_1934.1.1.5439	Leiotrichidae	PASSERIFORMES	8395	1934.1.1.5439	NHMUK	M	21.6	13.5	4.4	6.5	26.7	97	11.1	85.9	11.4	125	2	CV	1	0	0
Argya fulva_1934.1.1.5439	Leiotrichidae	PASSERIFORMES	8395	1934.1.1.5439	NHMUK	M	22.4	NA	4.8	6.4	29.8	98	NA	NA	NA	127	1	GT	0	0	0
Argya rubiginosa_1965.M.13155	Leiotrichidae	PASSERIFORMES	8396	1965.M.13155	NHMUK	M	17.1	10.7	3.4	5.4	25.5	79	6	73	7.6	100	2	CV	1	0	0
Argya rubiginosa_1965.M.13155	Leiotrichidae	PASSERIFORMES	8396	1965.M.13155	NHMUK	M	18.5	NA	3.7	5.4	27.5	81	NA	NA	NA	100	1	GT	0	0	0
Arizelocichla masukuensis_1935.10.9.92	Pycnonotidae	PASSERIFORMES	7793	1935.10.9.92	NHMUK	M	15.4	7.4	3.3	3.5	21.8	85	13.1	71.9	15.4	84	2	CV	1	0	0
Arizelocichla masukuensis_1935.10.9.92	Pycnonotidae	PASSERIFORMES	7793	1935.10.9.92	NHMUK	M	16.2	NA	3.4	3.9	22.8	82	NA	NA	NA	84	1	GT	0	0	0
Arremon abeillei_99.4.30.11	Passerellidae	PASSERIFORMES	10352	99.4.30.11	NHMUK	M	17.2	11.2	5.9	8.1	24.3	73	7.1	65.9	9.7	57	2	CV	1	0	0
Arremon abeillei_99.4.30.11	Passerellidae	PASSERIFORMES	10352	99.4.30.11	NHMUK	M	18.1	NA	6.3	8.4	24.5	73	NA	NA	NA	58	1	GT	0	0	0
Arremon castaneiceps_1925.12.24.269	Passerellidae	PASSERIFORMES	10335	1925.12.24.269	NHMUK	M	18.7	NA	6.6	8.2	30.4	85	NA	NA	NA	70	1	GT	0	0	0
Arremon castaneiceps_1925.12.24.269	Passerellidae	PASSERIFORMES	10335	1925.12.24.269	NHMUK	M	24.1	11.6	6.8	8.2	27.6	84	6.2	77.8	7.4	66	2	HM	1	0	0
Arremon semitorquatus_95.4.1.134	Passerellidae	PASSERIFORMES	10350	95.4.1.134	NHMUK	M	15.1	NA	5.5	7.6	24.4	71	NA	NA	NA	73	1	GT	0	0	0
Arremon semitorquatus_95.4.1.134	Passerellidae	PASSERIFORMES	10350	95.4.1.134	NHMUK	M	NA	NA	NA	NA	NA	NA	NA	NA	NA	NA	2	SEIJ	1	0	0
Arremon virenticeps_184	Passerellidae	PASSERIFORMES	10337	184	NHMUK	M	18.4	11.3	5.1	7.8	28.1	85	9	76	10.6	96	2	DS	1	0	0
Arremon virenticeps_184	Passerellidae	PASSERIFORMES	10337	184	NHMUK	M	17.7	NA	5.2	7.6	28	84	NA	NA	NA	96	1	GT	0	0	0
Arremonops chloronotus_99.2.1.3979	Passerellidae	PASSERIFORMES	10319	99.2.1.3979	NHMUK	M	15.8	10.4	5.7	7.7	24.7	67	4.4	62.6	6.6	63	2	CS	1	0	0
Arremonops chloronotus_99.2.1.3979	Passerellidae	PASSERIFORMES	10319	99.2.1.3979	NHMUK	M	15.4	NA	6	8.1	26	69	NA	NA	NA	63	1	GT	0	0	0
Arremonops conirostris_1936.1.21.225	Passerellidae	PASSERIFORMES	10320	1936.1.21.225	NHMUK	M	19.5	12.3	6	8.9	27.6	75	6.2	68.8	8.3	72	2	CS	1	0	0
Arremonops conirostris_1936.1.21.225	Passerellidae	PASSERIFORMES	10320	1936.1.21.225	NHMUK	M	17.6	NA	6.3	9.1	27.9	78	NA	NA	NA	70	1	GT	0	0	0
Arremonops rufivirgatus_99.2.1.4044	Passerellidae	PASSERIFORMES	10317	99.2.1.4044	NHMUK	M	15.2	9.6	5	6.5	23.6	67	6.1	60.9	9.1	61	2	CS	1	0	0
Arremonops rufivirgatus_99.2.1.4044	Passerellidae	PASSERIFORMES	10317	99.2.1.4044	NHMUK	M	14.6	NA	5.3	6.2	23.1	67	NA	NA	NA	63	1	GT	0	0	0
Arses kaupi_1964.60.803	Monarchidae	PASSERIFORMES	6799	1964.60.803	NHMUK	F	14.5	NA	4	3.6	NA	74	NA	NA	NA	74	1	BM	0	0	0
Arses kaupi_1964.60.803	Monarchidae	PASSERIFORMES	6799	1964.60.803	NHMUK	F	13.5	6.9	3.9	3.5	17.6	76	15.8	60.2	20.8	76	2	CV	1	0	0
Arses kaupi_1964.60.804	Monarchidae	PASSERIFORMES	6799	1964.60.804	NHMUK	M	14.5	NA	4.3	3.5	NA	80	NA	NA	NA	80	1	BM	0	0	1
Arses kaupi_1964.60.804	Monarchidae	PASSERIFORMES	6799	1964.60.804	NHMUK	M	13.2	NA	4	3.5	18.7	81	13	67	16.3	78	2	GT	0	0	1
Arses kaupi_1964.60.805	Monarchidae	PASSERIFORMES	6799	1964.60.805	NHMUK	M	16	NA	5.1	3.8	20.2	80	14	66	17.5	74	2	CR	0	0	0
Arses kaupi_1964.60.805	Monarchidae	PASSERIFORMES	6799	1964.60.805	NHMUK	M	14.1	7.5	4.3	3.4	17.4	81	15.7	65.3	19.4	79	1	CV	1	0	0
Arses kaupi_1964.60.806	Monarchidae	PASSERIFORMES	6799	1964.60.806	NHMUK	M	15.3	NA	4.7	3.4	NA	77	NA	NA	NA	76	1	BM	0	0	1
Arses kaupi_1964.60.806	Monarchidae	PASSERIFORMES	6799	1964.60.806	NHMUK	M	15.8	NA	5.2	3.4	21	78	13	65	16.7	71	2	CR	0	0	1
Arses kaupi_1969.41.1483	Monarchidae	PASSERIFORMES	6799	1969.41.1483	NHMUK	M	14.4	NA	4.3	3.9	NA	80	NA	NA	NA	78	1	BM	0	0	0
Arses kaupi_1969.41.1483	Monarchidae	PASSERIFORMES	6799	1969.41.1483	NHMUK	M	13.4	7.1	4	3.4	18.2	82	15.5	66.5	18.9	80	2	CV	1	0	0
Arses lorealis_653872	Monarchidae	PASSERIFORMES	6798	653872	AMNH	M	16.6	NA	5.6	3.8	20	77	13	64	16.9	66	2	CR	0	0	1
Arses lorealis_653872	Monarchidae	PASSERIFORMES	6798	653872	AMNH	M	15.9	NA	4.5	3.5	17.6	76.5	NA	NA	NA	69	1	VR	0	0	1
Arses lorealis_653897	Monarchidae	PASSERIFORMES	6798	653897	AMNH	M	17	NA	5.5	3.9	20.4	78	13	65	16.7	69	2	CR	0	0	1
Arses lorealis_653897	Monarchidae	PASSERIFORMES	6798	653897	AMNH	M	16.2	NA	4.7	3.9	18.2	78	NA	NA	NA	69	1	VR	0	0	1
Artamella viridis_1925.2.17.14	Vangidae	PASSERIFORMES	6575	1925.2.17.14	NHMUK	M	24	NA	7.6	9.3	25.4	114	21	93	18.4	67	2	CR	0	0	0
Artamella viridis_1925.2.17.14	Vangidae	PASSERIFORMES	6575	1925.2.17.14	NHMUK	M	22.9	13.3	5.2	8.5	24.1	119	21.4	97.6	18	68	1	SRW	1	0	0
Artamella viridis_1931.8.18.3101	Vangidae	PASSERIFORMES	6575	1931.8.18.3101	NHMUK	M	28.7	NA	6.9	8.7	27.9	122	23	99	18.9	75	2	CR	0	0	0
Artamella viridis_1931.8.18.3101	Vangidae	PASSERIFORMES	6575	1931.8.18.3101	NHMUK	M	24.5	NA	5.3	7.9	24.8	124	NA	NA	NA	84	3	GT	0	0	0
Artamella viridis_1931.8.18.3101	Vangidae	PASSERIFORMES	6575	1931.8.18.3101	NHMUK	M	25.6	17	5.1	8.2	26	118	22.9	95.1	19.4	74	1	SRW	1	0	0
Artamus cyanopterus_1901.3.20.84	Artamidae	PASSERIFORMES	6543	1901.3.20.84	NHMUK	M	19.6	NA	6	6.4	NA	120	NA	NA	NA	64	1	BM	0	0	0
Artamus cyanopterus_1901.3.20.84	Artamidae	PASSERIFORMES	6543	1901.3.20.84	NHMUK	M	17.8	10.7	5	6.7	17.4	122	55.4	66.6	45.4	69	2	CS	1	0	0
Artamus cyanopterus_1922.7.25.100	Artamidae	PASSERIFORMES	6543	1922.7.25.100	NHMUK	F	17.1	NA	5.7	6.3	NA	119	NA	NA	NA	71	2	BM	0	0	0
Artamus cyanopterus_1922.7.25.100	Artamidae	PASSERIFORMES	6543	1922.7.25.100	NHMUK	F	17.1	10.5	5	6.5	18.2	121	54.3	66.7	44.9	71	1	CS	1	0	0
Artamus cyanopterus_1927.12.18.253	Artamidae	PASSERIFORMES	6543	1927.12.18.253	NHMUK	M	18.7	NA	5.9	6.6	NA	121	NA	NA	NA	65	1	BM	0	0	1
Artamus cyanopterus_1927.12.18.253	Artamidae	PASSERIFORMES	6543	1927.12.18.253	NHMUK	M	19.9	NA	6.2	7	19.1	121	55	66	45.5	57	2	CR	0	0	1
Artamus cyanopterus_1964.17.642	Artamidae	PASSERIFORMES	6543	1964.17.642	NHMUK	M	19.5	NA	5.7	6.3	NA	110	NA	NA	NA	69	1	BM	0	0	1
Artamus cyanopterus_1964.17.642	Artamidae	PASSERIFORMES	6543	1964.17.642	NHMUK	M	20	NA	6.4	6.6	20.3	111	44	67	39.6	67	2	CR	0	0	1
Artamus cyanopterus_1964.17.643	Artamidae	PASSERIFORMES	6543	1964.17.643	NHMUK	F	18.7	NA	5.6	6.6	NA	119	NA	NA	NA	68	1	BM	0	0	0
Artamus cyanopterus_1964.17.643	Artamidae	PASSERIFORMES	6543	1964.17.643	NHMUK	F	17	10.4	5	6.8	17.7	119	51.3	67.7	43.1	74	2	CS	1	0	0
Artamus insignis_1939.12.9.1674	Artamidae	PASSERIFORMES	6549	1939.12.9.1674	NHMUK	M	29	NA	9.2	9.6	21.6	142	63	79	44.4	62	2	CR	0	0	0
Artamus insignis_1939.12.9.1674	Artamidae	PASSERIFORMES	6549	1939.12.9.1674	NHMUK	M	29.8	16.7	7.9	9.1	19.3	139	62.5	76.5	45	68	1	CS	1	0	0
Artamus insignis_1939.12.9.1675	Artamidae	PASSERIFORMES	6549	1939.12.9.1675	NHMUK	M	27.9	NA	10.2	9.6	21.4	146	68	78	46.6	54	2	CR	0	0	0
Artamus insignis_1939.12.9.1675	Artamidae	PASSERIFORMES	6549	1939.12.9.1675	NHMUK	M	29.5	17	7.9	9.7	19	143	60.8	82.2	42.5	70	1	CS	1	0	0
Artamus mentalis_88.9.20.537	Artamidae	PASSERIFORMES	6548	88.9.20.537	NHMUK	M	25.9	NA	10.2	8.7	15.9	125	53	72	42.4	61	2	CR	0	0	0
Artamus mentalis_88.9.20.537	Artamidae	PASSERIFORMES	6548	88.9.20.537	NHMUK	M	24.2	15.6	7.5	8.7	18.1	122	52.6	69.4	43.1	71	1	CS	1	0	0
Artamus mentalis_98.11.10.1	Artamidae	PASSERIFORMES	6548	98.11.10.1	NHMUK	M	26.8	NA	10.5	9.1	17.9	132	60	72	45.5	60	2	CR	0	0	0
Artamus mentalis_98.11.10.1	Artamidae	PASSERIFORMES	6548	98.11.10.1	NHMUK	M	25.2	16.4	7.9	9.1	17.9	132	58.9	73.1	44.6	70	1	CS	1	0	0
Artamus minor_1964.60.1346	Artamidae	PASSERIFORMES	6545	1964.60.1346	NHMUK	F	15.3	NA	5.8	4.4	NA	108	NA	NA	NA	61	1	BM	0	0	1
Artamus minor_1964.60.1346	Artamidae	PASSERIFORMES	6545	1964.60.1346	NHMUK	M	14.6	NA	7.1	5.1	16.4	109	51	58	46.8	57	2	CR	0	0	1
Artamus monachus_97.12.24.16	Artamidae	PASSERIFORMES	6550	97.12.24.16	NHMUK	M	26.2	NA	10.6	10.8	21.7	161	71	90	44.1	63	2	CR	0	0	0
Artamus monachus_97.12.24.16	Artamidae	PASSERIFORMES	6550	97.12.24.16	NHMUK	M	29.6	20.9	9.7	10.6	19.1	160	70.4	89.6	44	85	1	CS	1	0	0
Artamus personatus_1905.12.26.272	Artamidae	PASSERIFORMES	6541	1905.12.26.272	NHMUK	M	22.9	NA	6	5.7	NA	122	NA	NA	NA	76	1	BM	0	0	1
Artamus personatus_1905.12.26.272	Artamidae	PASSERIFORMES	6541	1905.12.26.272	NHMUK	M	23.2	NA	6.6	6.4	21.3	124	56	68	45.2	57	2	CR	0	0	1
Artamus personatus_1905.12.26.273	Artamidae	PASSERIFORMES	6541	1905.12.26.273	NHMUK	F	22.9	NA	5.9	6.1	NA	118	NA	NA	NA	74	3	BM	0	0	0
Artamus personatus_1905.12.26.273	Artamidae	PASSERIFORMES	6541	1905.12.26.273	NHMUK	F	22	13	4.7	6.2	19	118	49	69	41.5	78	2	CS	1	0	0
Artamus personatus_1905.12.26.273	Artamidae	PASSERIFORMES	6541	1905.12.26.273	NHMUK	F	22	NA	4.8	6	19.2	123	NA	NA	NA	76	1	GT	0	0	0
Artamus personatus_1905.12.26.274	Artamidae	PASSERIFORMES	6541	1905.12.26.274	NHMUK	M	24.7	NA	6.4	6.8	NA	126	NA	NA	NA	77	1	BM	0	0	1
Artamus personatus_1905.12.26.274	Artamidae	PASSERIFORMES	6541	1905.12.26.274	NHMUK	M	24.4	NA	7	7	21.9	126	58	68	46	61	2	CR	0	0	1
Artamus personatus_1905.12.26.278	Artamidae	PASSERIFORMES	6541	1905.12.26.278	NHMUK	M	23.1	NA	6.8	7.1	21.9	118	50	68	42.4	58	2	CR	0	0	0
Artamus personatus_1905.12.26.278	Artamidae	PASSERIFORMES	6541	1905.12.26.278	NHMUK	M	23.1	13.6	5.1	6.6	18.9	118	49.1	68.9	41.6	77	1	CS	1	0	0
Artamus personatus_1965.43.1191	Artamidae	PASSERIFORMES	6541	1965.43.1191	NHMUK	M	24.9	NA	6	5.8	NA	123	NA	NA	NA	78	1	BM	0	0	0
Artamus personatus_1965.43.1191	Artamidae	PASSERIFORMES	6541	1965.43.1191	NHMUK	M	24.9	NA	6	5.8	NA	123	NA	NA	NA	78	2	BM	0	0	0
Artamus personatus_1965.43.1191	Artamidae	PASSERIFORMES	6541	1965.43.1191	NHMUK	M	25.3	NA	6.7	6.2	21	123	55	68	44.7	68	3	CR	0	0	0
Artamus personatus_1965.43.1191	Artamidae	PASSERIFORMES	6541	1965.43.1191	NHMUK	M	23.1	15.1	4.9	6.2	19	123	54.3	68.7	44.1	84	5	CS	1	0	0
Artamus personatus_1965.43.1191	Artamidae	PASSERIFORMES	6541	1965.43.1191	NHMUK	M	22.4	NA	5.5	5.9	20.5	125	NA	NA	NA	81	4	GT	0	0	0
Artamus personatus_98.5.17.30	Artamidae	PASSERIFORMES	6541	98.5.17.30	NHMUK	F	21.5	NA	5.9	6.1	NA	121	NA	NA	NA	76	1	BM	0	0	1
Artamus personatus_98.5.17.30	Artamidae	PASSERIFORMES	6541	98.5.17.30	NHMUK	F	20.8	NA	5.4	6.3	18.7	121	NA	NA	NA	75	2	GT	0	0	1
Artamus superciliosus_1910.7.7.140	Artamidae	PASSERIFORMES	6542	1910.7.7.140	NHMUK	M	22.7	NA	5.4	6.4	NA	120	NA	NA	NA	77	1	BM	0	0	1
Artamus superciliosus_1910.7.7.140	Artamidae	PASSERIFORMES	6542	1910.7.7.140	NHMUK	M	21.9	NA	6.2	6.5	19.8	121	55	66	45.5	68	2	CR	0	0	1
Artamus superciliosus_1937.2.16.49	Artamidae	PASSERIFORMES	6542	1937.2.16.49	NHMUK	M	22.3	NA	6.2	6.5	NA	126	NA	NA	NA	83	1	BM	0	0	0
Artamus superciliosus_1937.2.16.49	Artamidae	PASSERIFORMES	6542	1937.2.16.49	NHMUK	M	22.6	NA	6.8	6.7	22.6	126	56	70	44.4	70	3	CR	0	0	0
Artamus superciliosus_1937.2.16.49	Artamidae	PASSERIFORMES	6542	1937.2.16.49	NHMUK	M	21.9	13	5.5	6.5	20	124.5	55	69.5	44.2	84	2	CS	1	0	0
Artamus superciliosus_77.11.15.22	Artamidae	PASSERIFORMES	6542	77.11.15.22	NHMUK	F	22.3	NA	6.1	6.2	NA	119	NA	NA	NA	75	1	BM	0	0	0
Artamus superciliosus_77.11.15.22	Artamidae	PASSERIFORMES	6542	77.11.15.22	NHMUK	F	21.4	12	5.2	6.2	21.9	119	51.4	67.6	43.2	78	2	CS	1	0	0
Artamus superciliosus_98.5.17.32	Artamidae	PASSERIFORMES	6542	98.5.17.32	NHMUK	M	21.9	NA	5.3	6.5	NA	123	NA	NA	NA	86	1	BM	0	0	0
Artamus superciliosus_98.5.17.32	Artamidae	PASSERIFORMES	6542	98.5.17.32	NHMUK	M	22.8	NA	6.3	6.6	20.5	118	53	65	44.9	61	3	CR	0	0	0
Artamus superciliosus_98.5.17.32	Artamidae	PASSERIFORMES	6542	98.5.17.32	NHMUK	M	22.9	13.4	4.8	6.5	18.6	115	51.6	63.4	44.9	77	2	CS	1	0	0
Artisornis moreaui_1931.12.19.186	Cisticolidae	PASSERIFORMES	7393	1931.12.19.186	NHMUK	M	18.4	10.6	3.1	3.3	16.6	45	4.6	40.4	10.2	50	2	DS	1	0	0
Artisornis moreaui_1931.12.19.186	Cisticolidae	PASSERIFORMES	7393	1931.12.19.186	NHMUK	M	17.8	NA	2.8	2.9	NA	43	NA	NA	NA	51	1	GT	0	0	0
Arundinicola leucocephala_1925.9.2.89	Tyrannidae	PASSERIFORMES	5805	1925.9.2.89	NHMUK	M	18.2	11.1	5.7	5	18.3	70	10.7	59.3	15.3	52	2	CS	1	0	0
Arundinicola leucocephala_1925.9.2.89	Tyrannidae	PASSERIFORMES	5805	1925.9.2.89	NHMUK	M	18.7	NA	5.1	4.3	17.7	70	NA	NA	NA	51	1	GT	0	0	0
Asemospiza fuliginosa_1885.2.10.105	Thraupidae	PASSERIFORMES	10830	1885.2.10.105	NHMUK	M	11.8	NA	5.2	6.4	16.1	57	NA	NA	NA	51	2	GT	0	0	0
Asemospiza fuliginosa_1885.2.10.105	Thraupidae	PASSERIFORMES	10830	1885.2.10.105	NHMUK	M	12	8.3	5.7	6.4	13.7	58	11.1	46.9	19.1	43	1	TB	1	0	0
Ashbyia lovensis_1964.17.476	Meliphagidae	PASSERIFORMES	6094	1964.17.476	NHMUK	M	13.8	7.4	3.3	3.6	21.3	77	15.8	61.2	20.5	45	3	CS	1	0	0
Ashbyia lovensis_1964.17.476	Meliphagidae	PASSERIFORMES	6094	1964.17.476	NHMUK	M	17.1	NA	3.6	3.5	23.4	76	NA	NA	NA	45	2	GT	0	0	0
Ashbyia lovensis_1964.17.476	Meliphagidae	PASSERIFORMES	6094	1964.17.476	NHMUK	M	13.7	NA	3.1	3.4	NA	78	NA	NA	NA	41.5	1	NF	0	0	0
Ashbyia lovensis_1965.43.859	Meliphagidae	PASSERIFORMES	6094	1965.43.859	NHMUK	F	14.5	8.5	3.2	3.6	19.8	74	16.1	57.9	21.8	43	2	CS	1	0	0
Ashbyia lovensis_1965.43.859	Meliphagidae	PASSERIFORMES	6094	1965.43.859	NHMUK	M	14.1	NA	3.1	3.4	NA	76	NA	NA	NA	41.5	1	NF	0	0	0
Ashbyia lovensis_1965.43.860	Meliphagidae	PASSERIFORMES	6094	1965.43.860	NHMUK	F	13.9	8.2	3.4	3.9	21	74.5	16.4	58.1	22	41	2	CS	1	0	0
Ashbyia lovensis_1965.43.860	Meliphagidae	PASSERIFORMES	6094	1965.43.860	NHMUK	F	13.9	NA	3.2	3.9	NA	76	NA	NA	NA	40.5	1	NF	0	0	0
Asthenes arequipae_89.5.20.243	Furnariidae	PASSERIFORMES	5175	89.5.20.243	NHMUK	U	16.5	10	3.1	4	23.7	68.5	9.1	59.4	13.3	66	2	CS	1	0	0
Asthenes arequipae_89.5.20.243	Furnariidae	PASSERIFORMES	5175	89.5.20.243	NHMUK	U	17.6	NA	3.1	4	22.3	71	NA	NA	NA	68	1	GT	0	0	0
Asthenes coryi_1914.11.26.497	Furnariidae	PASSERIFORMES	5192	1914.11.26.497	NHMUK	M	15.9	9.2	2.5	3.5	21.3	58.5	6.9	51.6	11.8	84	2	CS	1	0	0
Asthenes coryi_1914.11.26.497	Furnariidae	PASSERIFORMES	5192	1914.11.26.497	NHMUK	M	16.8	NA	2.5	3.3	21.5	59	NA	NA	NA	80	1	GT	0	0	0
Asthenes harterti_1901.8.2.15	Furnariidae	PASSERIFORMES	5191	1901.8.2.15	NHMUK	F	15.2	9.2	2.9	3.1	22.2	49.5	10.2	39.3	20.6	107	2	CS	1	0	0
Asthenes harterti_1901.8.2.15	Furnariidae	PASSERIFORMES	5191	1901.8.2.15	NHMUK	F	16.4	NA	2.9	2.9	24.5	51	NA	NA	NA	102	1	GT	0	0	0
Asthenes huancavelicae_1946.49.1086	Furnariidae	PASSERIFORMES	5174	1946.49.1086	NHMUK	M	15.7	9.8	3.2	3.9	21.9	65	9.8	55.2	15	64	2	DS	1	0	0
Asthenes huancavelicae_1946.49.1086	Furnariidae	PASSERIFORMES	5174	1946.49.1086	NHMUK	M	15.5	NA	3	3.9	23.1	65	NA	NA	NA	64	1	GT	0	0	0
Asthenes maculicauda_1901.8.2.14	Furnariidae	PASSERIFORMES	5185	1901.8.2.14	NHMUK	F	16.6	7.9	2.8	3.3	20.6	58	7.2	50.8	12.4	81	2	CS	1	0	0
Asthenes maculicauda_1901.8.2.14	Furnariidae	PASSERIFORMES	5185	1901.8.2.14	NHMUK	F	15.5	NA	2.6	3.3	20.9	60	NA	NA	NA	79	1	GT	0	0	0
Astrapia mayeri_1949.62.45	Paradisaeidae	PASSERIFORMES	7083	1949.62.45	NHMUK	M	30.5	NA	7.8	8.3	43.8	177	19	158	10.7	935	2	CR	0	0	0
Astrapia mayeri_1949.62.45	Paradisaeidae	PASSERIFORMES	7083	1949.62.45	NHMUK	M	26.5	16.2	4.9	7	39.8	180	12.3	167.7	6.8	923	1	SRW	1	0	0
Astrapia mayeri_1949.62.49	Paradisaeidae	PASSERIFORMES	7083	1949.62.49	NHMUK	M	33.8	NA	7.5	8.4	42.8	166	15	151	9	920	2	CR	0	0	0
Astrapia mayeri_1949.62.49	Paradisaeidae	PASSERIFORMES	7083	1949.62.49	NHMUK	M	31	16.8	5.4	7.2	40.1	171	11.9	159.1	7	912	1	SRW	1	0	0
Astrapia mayeri_1965.29.23	Paradisaeidae	PASSERIFORMES	7083	1965.29.23	NHMUK	M	34	NA	8.4	8.4	44.5	183	23	160	12.6	940	2	CR	0	0	0
Astrapia mayeri_1965.29.23	Paradisaeidae	PASSERIFORMES	7083	1965.29.23	NHMUK	M	25.6	15.7	6	7.9	44.6	176	19.2	156.8	10.9	930	1	SRW	1	0	0
Astrapia nigra_81.5.1.1702	Paradisaeidae	PASSERIFORMES	7079	81.5.1.1702	NHMUK	M	44.6	NA	8.3	9.3	46.3	180	23	157	12.8	560	1	CR	0	0	0
Astrapia nigra_81.5.1.1702	Paradisaeidae	PASSERIFORMES	7079	81.5.1.1702	NHMUK	M	39.9	NA	6.2	NA	41.6	178	NA	NA	NA	540	2	GT	0	0	0
Astrapia nigra_81.5.1.1702	Paradisaeidae	PASSERIFORMES	7079	81.5.1.1702	NHMUK	M	41.6	25.2	6	8.6	43.2	181	22	159	12.2	522	3	SRW	1	0	0
Astrapia rothschildi_1908.12.21.2	Paradisaeidae	PASSERIFORMES	7081	1908.12.21.2	NHMUK	M	NA	NA	8.3	8.5	46.6	186	28	158	15.1	460	2	CR	0	0	0
Astrapia rothschildi_1908.12.21.2	Paradisaeidae	PASSERIFORMES	7081	1908.12.21.2	NHMUK	M	34.2	20.5	6.1	8.2	37.5	182	27.9	154.1	15.3	462	1	CS	1	0	0
Astrapia rothschildi_1996.41.1678	Paradisaeidae	PASSERIFORMES	7081	1996.41.1678	NHMUK	M	NA	NA	7.6	8.4	44.1	178	27	151	15.2	472	2	CR	0	0	0
Astrapia rothschildi_1996.41.1678	Paradisaeidae	PASSERIFORMES	7081	1996.41.1678	NHMUK	M	33.6	20.1	6.8	8.3	43.7	180	24.5	155.5	13.6	492	1	CS	1	0	0
Astrapia splendidissima_1916.5.30.1195	Paradisaeidae	PASSERIFORMES	7080	1916.5.30.1195	NHMUK	M	38.8	NA	8.4	8.6	38.1	132	13	119	9.8	202	2	CR	0	0	0
Astrapia splendidissima_1916.5.30.1195	Paradisaeidae	PASSERIFORMES	7080	1916.5.30.1195	NHMUK	M	37.3	23.7	6.2	8.1	39.8	138	16.4	121.6	11.9	NA	1	SRW	1	0	0
Astrapia stephaniae_1943.4.19.1	Paradisaeidae	PASSERIFORMES	7082	1943.4.19.1	NHMUK	M	32.5	NA	6.2	7.6	44.6	168	21	147	12.5	663	2	CR	0	0	0
Astrapia stephaniae_1943.4.19.1	Paradisaeidae	PASSERIFORMES	7082	1943.4.19.1	NHMUK	M	31.3	20.1	5.5	7.2	44.3	134	17.9	116.1	13.4	655	1	CS	1	0	0
Astrapia stephaniae_96.1.5.8	Paradisaeidae	PASSERIFORMES	7082	96.1.5.8	NHMUK	M	33.3	NA	5.8	6.8	45.3	161	16	145	9.9	694	2	CR	0	0	0
Astrapia stephaniae_96.1.5.8	Paradisaeidae	PASSERIFORMES	7082	96.1.5.8	NHMUK	M	34.6	20.1	5	6.8	44.1	156	20.6	135.4	13.2	688	1	CS	1	0	0
Atalotriccus pilaris_1888.1.1.425	Tyrannidae	PASSERIFORMES	5535	1888.1.1.425	NHMUK	M	11.4	NA	3.3	2.6	15.9	40	NA	NA	NA	38	2	GT	0	0	0
Atalotriccus pilaris_1888.1.1.425	Tyrannidae	PASSERIFORMES	5535	1888.1.1.425	NHMUK	M	14.6	6.5	3.5	2.5	16	40	3.1	36.9	7.8	37	1	HM	1	0	0
Atelornis crossleyi_1969.45.6	Brachypteraciidae	CORACIIFORMES	3383	1969.45.6	NHMUK	F	28.3	NA	7.3	8.2	36.5	92	NA	NA	NA	118	1	GT	0	0	0
Atelornis crossleyi_1969.45.6	Brachypteraciidae	CORACIIFORMES	3383	1969.45.6	NHMUK	F	26.4	16.9	7.3	7.7	35.9	96	13	83	13.5	109	2	NJT	1	0	0
Athene blewitti_86.2.1.546	Strigidae	STRIGIFORMES	2807	86.2.1.546	NHMUK	M	18.7	NA	6.5	NA	NA	NA	NA	NA	NA	NA	1	GT	0	0	0
Athene blewitti_86.2.1.546	Strigidae	STRIGIFORMES	2807	86.2.1.546	NHMUK	M	NA	NA	NA	NA	24.4	143	32.1	110.9	22.4	72	2	SEIJ	1	0	0
Atlapetes albofrenatus_85.6.12.932	Passerellidae	PASSERIFORMES	10366	85.6.12.932	NHMUK	U	15.8	9.7	5.1	6.4	27.6	72	11	61	15.3	77	2	CV	1	0	0
Atlapetes albofrenatus_85.6.12.932	Passerellidae	PASSERIFORMES	10366	85.6.12.932	NHMUK	U	14.1	NA	5	5.7	27.7	71	NA	NA	NA	81	1	GT	0	0	0
Atlapetes citrinellus_85.6.12.955	Passerellidae	PASSERIFORMES	10396	85.6.12.955	NHMUK	M	13.4	8.4	5.2	7.1	25.5	69	7.1	61.9	10.3	75	2	CV	1	0	0
Atlapetes citrinellus_85.6.12.955	Passerellidae	PASSERIFORMES	10396	85.6.12.955	NHMUK	M	15.5	NA	4.8	7.3	27	71	NA	NA	NA	75	1	GT	0	0	0
Atlapetes crassus_1925.12.24.285	Passerellidae	PASSERIFORMES	10374	1925.12.24.285	NHMUK	M	17.2	10.5	6	7.7	28	83	7.8	75.2	9.4	74	2	CS	1	0	0
Atlapetes crassus_1925.12.24.285	Passerellidae	PASSERIFORMES	10374	1925.12.24.285	NHMUK	M	17.3	9.9	6.6	7.4	27.3	83	11.9	71.1	14.3	84	3	CS	1	0	0
Atlapetes crassus_1925.12.24.285	Passerellidae	PASSERIFORMES	10374	1925.12.24.285	NHMUK	M	16.7	NA	5.5	7	29.2	85	NA	NA	NA	68	1	GT	0	0	0
Atlapetes forbesi_1946.49.699	Passerellidae	PASSERIFORMES	10381	1946.49.699	NHMUK	M	15.6	8.9	5.1	6.8	27.4	83	9	74	10.8	92	2	CV	1	0	0
Atlapetes forbesi_1946.49.699	Passerellidae	PASSERIFORMES	10381	1946.49.699	NHMUK	M	15.6	NA	4.9	6.2	27.7	85	NA	NA	NA	96	1	GT	0	0	0
Atlapetes fulviceps_1905.1.30.165	Passerellidae	PASSERIFORMES	10395	1905.1.30.165	NHMUK	F	13.8	8.3	4.5	6.8	24.7	71	8	63	11.3	63	2	AMGZ	1	1	0
Atlapetes fulviceps_1905.1.30.165	Passerellidae	PASSERIFORMES	10395	1905.1.30.165	NHMUK	F	14.2	9.7	4.6	6.9	23.8	80	7.5	72.5	9.4	63	1	SRW	1	1	0
Atlapetes fulviceps_1905.1.30.167	Passerellidae	PASSERIFORMES	10395	1905.1.30.167	NHMUK	M	14.3	8.1	4.5	6.6	25.7	75	9	66	12	70	2	AMGZ	1	1	0
Atlapetes fulviceps_1905.1.30.167	Passerellidae	PASSERIFORMES	10395	1905.1.30.167	NHMUK	M	16.6	7.7	4.1	7.2	23.6	75	11.4	63.6	15.2	73	1	SRW	1	1	0
Atlapetes fulviceps_1905.1.30.168	Passerellidae	PASSERIFORMES	10395	1905.1.30.168	NHMUK	M	14	8.9	4.7	6.7	23.9	73	8	65	11	66	3	AMGZ	1	0	0
Atlapetes fulviceps_1905.1.30.168	Passerellidae	PASSERIFORMES	10395	1905.1.30.168	NHMUK	M	14.1	NA	5.2	6.7	25.1	75	NA	NA	NA	72	1	GT	0	0	0
Atlapetes fulviceps_1905.1.30.168	Passerellidae	PASSERIFORMES	10395	1905.1.30.168	NHMUK	M	14.1	8.3	5.1	6.8	23.9	73	11.3	61.7	15.5	70	2	SRW	1	0	0
Atlapetes fuscoolivaceus_1921.7.3.36	Passerellidae	PASSERIFORMES	10373	1921.7.3.36	NHMUK	F	15.1	9.1	5.5	7	26.1	73	10.4	62.6	14.2	78	1	CV	1	0	0
Atlapetes fuscoolivaceus_1921.7.3.36	Passerellidae	PASSERIFORMES	10373	1921.7.3.36	NHMUK	F	14.9	NA	5.9	6.9	26.2	71	NA	NA	NA	73	2	GT	0	0	0
Atlapetes latinuchus_96.10.6.230	Passerellidae	PASSERIFORMES	10378	96.10.6.230	NHMUK	M	16.3	9.7	5	7.1	28.1	76	8.7	67.3	11.4	80	2	CV	1	0	0
Atlapetes latinuchus_96.10.6.230	Passerellidae	PASSERIFORMES	10378	96.10.6.230	NHMUK	M	16.8	NA	5.6	6.9	27.8	76	NA	NA	NA	81	1	GT	0	0	0
Atlapetes leucopis_85.6.8.127	Passerellidae	PASSERIFORMES	10376	85.6.8.127	NHMUK	U	17.4	10.6	5.7	7.3	27.8	76	7.1	68.9	9.3	81	2	CV	1	0	0
Atlapetes leucopis_85.6.8.127	Passerellidae	PASSERIFORMES	10376	85.6.8.127	NHMUK	U	16.2	NA	5.6	6.1	34.1	71	NA	NA	NA	82	1	GT	0	0	0
Atlapetes melanolaemus_1902.3.13.335	Passerellidae	PASSERIFORMES	10393	1902.3.13.335	NHMUK	M	16.6	8.5	4.7	6.2	27.9	76	7	69	9.2	75	1	AMGZ	1	1	0
Atlapetes melanolaemus_1902.3.13.335	Passerellidae	PASSERIFORMES	10393	1902.3.13.335	NHMUK	M	NA	NA	NA	NA	NA	NA	NA	NA	NA	NA	2	SEIJ	1	1	0
Atlapetes melanolaemus_1902.3.13.337	Passerellidae	PASSERIFORMES	10393	1902.3.13.337	NHMUK	F	15.4	7.1	4.5	6.1	26.2	69	5	64	7.2	66	1	AMGZ	1	1	0
Atlapetes melanolaemus_1902.3.13.337	Passerellidae	PASSERIFORMES	10393	1902.3.13.337	NHMUK	F	NA	NA	NA	NA	NA	NA	NA	NA	NA	NA	2	SEIJ	1	1	0
Atlapetes melanolaemus_1902.3.13.338	Passerellidae	PASSERIFORMES	10393	1902.3.13.338	NHMUK	M	16.9	8.6	4.7	6.4	27.6	70.5	7	63.5	9.9	69	1	AMGZ	1	1	0
Atlapetes melanolaemus_1902.3.13.338	Passerellidae	PASSERIFORMES	10393	1902.3.13.338	NHMUK	M	NA	NA	NA	NA	NA	NA	NA	NA	NA	NA	2	SEIJ	1	1	0
Atlapetes melanolaemus_1902.3.13.339	Passerellidae	PASSERIFORMES	10393	1902.3.13.339	NHMUK	F	16.6	8.1	5	6.8	27.3	66	5.5	60.5	8.3	66	1	AMGZ	1	1	0
Atlapetes melanolaemus_1902.3.13.339	Passerellidae	PASSERIFORMES	10393	1902.3.13.339	NHMUK	F	NA	NA	NA	NA	NA	NA	NA	NA	NA	NA	2	SEIJ	1	1	0
Atlapetes pallidiceps_1900.10.2.97	Passerellidae	PASSERIFORMES	10388	1900.10.2.97	NHMUK	M	16.9	11	5.8	7.6	26.7	80	8.3	71.7	10.4	82	2	CV	1	0	0
Atlapetes pallidiceps_1900.10.2.97	Passerellidae	PASSERIFORMES	10388	1900.10.2.97	NHMUK	M	17.5	NA	6	7.5	27.1	81	NA	NA	NA	84	1	GT	0	0	0
Atlapetes pallidinucha_1938.12.20.104	Passerellidae	PASSERIFORMES	10371	1938.12.20.104	NHMUK	F	16.1	9.9	5.9	7.4	30	79	10.2	68.8	12.9	77	2	CV	1	0	0
Atlapetes pallidinucha_1938.12.20.104	Passerellidae	PASSERIFORMES	10371	1938.12.20.104	NHMUK	F	15.9	NA	5.5	7.3	32.1	79	NA	NA	NA	77	1	GT	0	0	0
Atlapetes seebohmi_1900.10.2.94	Passerellidae	PASSERIFORMES	10389	1900.10.2.94	NHMUK	U	16.2	10	5.2	7.7	26.6	75	7.8	67.2	10.4	74	2	CV	1	0	0
Atlapetes seebohmi_1900.10.2.94	Passerellidae	PASSERIFORMES	10389	1900.10.2.94	NHMUK	M	16.2	NA	5.9	7.4	29	74	NA	NA	NA	74	1	GT	0	0	0
Atlapetes semirufus_85.6.8.172	Passerellidae	PASSERIFORMES	10367	85.6.8.172	NHMUK	M	17.5	10.7	5.7	7.2	28.3	78	8.7	69.3	11.2	83	2	CS	1	0	0
Atlapetes semirufus_85.6.8.172	Passerellidae	PASSERIFORMES	10367	85.6.8.172	NHMUK	M	16.1	NA	5	6.6	28.5	78	NA	NA	NA	84	1	GT	0	0	0
Atrichornis clamosus_86.1.5.3	Atrichornithidae	PASSERIFORMES	5909	86.1.5.3	NHMUK	U	20	8.4	3.4	5.4	26	73	4.7	68.3	6.4	107	1	CS	1	0	0
Atrichornis clamosus_86.1.5.3	Atrichornithidae	PASSERIFORMES	5909	86.1.5.3	NHMUK	U	19.7	NA	4.1	6	24.5	80	NA	NA	NA	106	2	GT	0	0	0
Atrichornis rufescens_98.11.10.371	Atrichornithidae	PASSERIFORMES	5908	98.11.10.371	NHMUK	M	16.5	NA	3.7	4.7	23.2	63	NA	NA	NA	68	1	GT	0	0	0
Atrichornis rufescens_98.11.10.371	Atrichornithidae	PASSERIFORMES	5908	98.11.10.371	NHMUK	M	17.8	10	3.3	4.3	22.2	63	3.7	59.3	5.9	69	2	PC	1	0	0
Atronanus fuliginosus_1952.20.89	Hirundinidae	PASSERIFORMES	7685	1952.20.89	NHMUK	F	9.6	NA	NA	3.1	10.3	89.9	41	48.9	45.6	44.2	2	APH	0	0	0
Atronanus fuliginosus_1952.20.89	Hirundinidae	PASSERIFORMES	7685	1952.20.89	NHMUK	F	8.3	4.5	2.8	2.4	10.9	88	40.7	47.3	46.3	50	1	CS	1	0	0
Atronanus fuliginosus_1966.16.4969	Hirundinidae	PASSERIFORMES	7685	1966.16.4969	NHMUK	M	9.5	NA	NA	3.6	10.2	89	42.1	46.9	47.3	42.9	2	APH	0	0	0
Atronanus fuliginosus_1966.16.4969	Hirundinidae	PASSERIFORMES	7685	1966.16.4969	NHMUK	M	8.6	4.5	2.7	3	10.3	87	42.3	44.7	48.6	50.5	1	CS	1	0	0
Atronanus fuliginosus_1966.16.4970	Hirundinidae	PASSERIFORMES	7685	1966.16.4970	NHMUK	M	10	NA	NA	3.6	10.6	91.9	43.5	48.4	47.3	49.1	2	APH	0	0	0
Atronanus fuliginosus_1966.16.4970	Hirundinidae	PASSERIFORMES	7685	1966.16.4970	NHMUK	M	8.2	4.5	2.8	2.9	10.4	89.5	43.5	46	48.6	56	1	CS	1	0	0
Attagis gayi_91.10.21.316	Thinocoridae	CHARADRIIFORMES	2431	91.10.21.316	NHMUK	M	21.1	NA	7.5	8.6	19.7	193	NA	NA	NA	85	1	GT	0	0	0
Attagis gayi_91.10.21.316	Thinocoridae	CHARADRIIFORMES	2431	91.10.21.316	NHMUK	M	23.8	12.9	8.6	8.6	25.6	190	90	100	47.4	69	2	MNC	1	0	0
Attagis malouinus_1931.7.10.16	Thinocoridae	CHARADRIIFORMES	2432	1931.7.10.16	NHMUK	F	20.6	NA	6.4	7.7	24.5	169	NA	NA	NA	73	1	GT	0	0	0
Attagis malouinus_1931.7.10.16	Thinocoridae	CHARADRIIFORMES	2432	1931.7.10.16	NHMUK	M	19.8	11.5	7	7.8	23.2	177	87.3	89.7	49.3	67	2	MNC	1	0	0
Atticora pileata_1885.3.24.168	Hirundinidae	PASSERIFORMES	7760	1885.3.24.168	NHMUK	F	9.3	NA	NA	NA	10.9	97	51.5	45.5	53.1	53.5	2	APH	0	0	0
Atticora pileata_1885.3.24.168	Hirundinidae	PASSERIFORMES	7760	1885.3.24.168	NHMUK	F	7.9	4	3.6	2.6	10.9	94	49.6	44.4	52.8	63	1	CS	1	0	0
Atticora pileata_1885.3.24.169	Hirundinidae	PASSERIFORMES	7760	1885.3.24.169	NHMUK	M	9.7	NA	NA	NA	11	93.1	47.7	45.4	51.2	50.1	2	APH	0	0	0
Atticora pileata_1885.3.24.169	Hirundinidae	PASSERIFORMES	7760	1885.3.24.169	NHMUK	M	6.9	4	3.4	2.6	10.9	89	47.6	41.4	53.5	57	1	CS	1	0	0
Atticora pileata_1885.3.24.170	Hirundinidae	PASSERIFORMES	7760	1885.3.24.170	NHMUK	F	9.4	NA	NA	NA	11	98.1	50.2	47.9	51.2	55.6	2	APH	0	0	0
Atticora pileata_1885.3.24.170	Hirundinidae	PASSERIFORMES	7760	1885.3.24.170	NHMUK	F	7.6	4.2	3.1	3	11.2	95	48	47	50.5	58	1	CS	1	0	0
Attila rufus_1895.4.1.895	Tyrannidae	PASSERIFORMES	5698	1895.4.1.895	NHMUK	F	28.5	NA	7.5	6	25.8	89	NA	NA	NA	76	2	GT	0	0	0
Attila rufus_1895.4.1.895	Tyrannidae	PASSERIFORMES	5698	1895.4.1.895	NHMUK	F	31.4	19.3	7.1	5.9	26.2	90	11	79	12.2	70	1	TB	1	0	0
Augastes lumachella_1962.39.1	Trochilidae	CAPRIMULGIFORMES	1251	1962.39.1	NHMUK	M	21.1	NA	2.4	2	4.8	63	NA	NA	NA	37	1	GT	0	0	0
Augastes lumachella_1962.39.1	Trochilidae	CAPRIMULGIFORMES	1251	1962.39.1	NHMUK	M	21.6	16.2	1.8	1.6	4.9	60.8	41	19.8	67.4	36	2	MNC	1	0	0
Aulacorhynchus derbianus_89.1.8.165	Ramphastidae	PICIFORMES	3602	89.1.8.165	NHMUK	U	86.5	72.7	18.7	24.5	35.6	134.5	14.8	119.7	11	138	1	CS	1	0	0
Aulacorhynchus derbianus_89.1.8.165	Ramphastidae	PICIFORMES	3602	89.1.8.165	NHMUK	M	88.7	NA	NA	24.6	34.6	137	16	121	11.7	128	2	TT	0	0	0
Aulacorhynchus derbianus_89.1.8.167	Ramphastidae	PICIFORMES	3602	89.1.8.167	NHMUK	U	71.3	59.9	17.7	24.4	35.2	132.5	14.6	117.9	11	131.3	1	AP	1	0	0
Aulacorhynchus derbianus_89.1.8.167	Ramphastidae	PICIFORMES	3602	89.1.8.167	NHMUK	U	71.1	NA	20.4	24.2	36	133	NA	NA	NA	133	2	GT	0	0	0
Aulacorhynchus derbianus_89.1.8.167	Ramphastidae	PICIFORMES	3602	89.1.8.167	NHMUK	F	73.2	NA	NA	24.2	32.9	135	19	116	14.1	126	3	TT	0	0	0
Aulacorhynchus prasinus_11286	Ramphastidae	PICIFORMES	3592	11286	ICN	M	76.2	NA	NA	23.1	40.3	138	46.2	91.8	33.5	133.4	2	MM	0	0	0
Aulacorhynchus prasinus_11286	Ramphastidae	PICIFORMES	3592	11286	ICN	M	74.2	67.2	14.1	22.6	34.5	141	20.4	120.6	14.5	114	1	MPC	1	0	0
Auriparus flaviceps_91.10.10.272	Remizidae	PASSERIFORMES	7257	91.10.10.272	NHMUK	M	10.8	7.4	3.3	4.4	15.1	52.5	7	45.5	13.3	49	1	CS	1	1	0
Auriparus flaviceps_91.10.10.272	Remizidae	PASSERIFORMES	7257	91.10.10.272	NHMUK	M	9.8	6.6	3.6	4.1	14.7	52.5	8.1	44.4	15.4	49	2	CS	1	1	0
Automolus infuscatus_429582	Furnariidae	PASSERIFORMES	5134	429582	AMNH	M	NA	14.6	4.9	6.3	22.4	93.9	NA	76.7	NA	74.2	1	SC	1	1	0
Automolus infuscatus_429582	Furnariidae	PASSERIFORMES	5134	429582	AMNH	M	NA	14.7	4.7	6.3	22.5	92.9	NA	75.6	NA	73.8	2	SC	1	1	0
Automolus melanopezus_1889.5.14.347	Furnariidae	PASSERIFORMES	5130	1889.5.14.347	NHMUK	U	22.4	NA	3.9	6.3	19.2	89	NA	NA	NA	75	2	GT	0	0	0
Automolus melanopezus_1889.5.14.347	Furnariidae	PASSERIFORMES	5130	1889.5.14.347	NHMUK	U	21.5	13.8	4.5	6.3	19	89	16.8	72.2	18.9	75	1	TB	1	0	0
Automolus virgatus_1899.6.1.160	Furnariidae	PASSERIFORMES	5131	1899.6.1.160	NHMUK	M	26.7	NA	4.3	5.8	18.7	85	NA	NA	NA	73	2	GT	0	0	0
Automolus virgatus_1899.6.1.160	Furnariidae	PASSERIFORMES	5131	1899.6.1.160	NHMUK	M	26.7	18.3	4.5	5.1	19.5	84	13.8	70.2	16.4	69	1	TB	1	0	0
Avocettula recurvirostris_1913.3.20.976	Trochilidae	CAPRIMULGIFORMES	1264	1913.3.20.976	NHMUK	F	18.5	12.8	2.2	1.7	NA	53	34.2	18.8	64.5	34	2	DS	1	0	0
Avocettula recurvirostris_1913.3.20.976	Trochilidae	CAPRIMULGIFORMES	1264	1913.3.20.976	NHMUK	F	18.8	NA	2.4	2.1	4.2	54	NA	NA	NA	39	1	GT	0	0	0
Avocettula recurvirostris_85.3.22.1431	Trochilidae	CAPRIMULGIFORMES	1264	85.3.22.1431	NHMUK	F	22.2	14.6	2.6	2	3.6	55	35	20	63.7	28	2	DS	1	0	0
Avocettula recurvirostris_85.3.22.1431	Trochilidae	CAPRIMULGIFORMES	1264	85.3.22.1431	NHMUK	F	23.4	NA	2.3	2.2	2.6	52	NA	NA	NA	29	1	GT	0	0	0
Aythya novaeseelandiae_95.3.15.4	Anatidae	ANSERIFORMES	487	95.3.15.4	NHMUK	U	43.6	NA	19.2	12.5	34.1	174	NA	NA	NA	52	1	GT	0	0	0
Aythya novaeseelandiae_95.3.15.4	Anatidae	ANSERIFORMES	487	95.3.15.4	NHMUK	U	39.1	26.7	19.3	12.6	28	172	85.5	86.5	49.7	53	2	MNC	1	0	0
Aythya valisineria_1965.M.802	Anatidae	ANSERIFORMES	482	1965.M.802	NHMUK	M	71.4	NA	18.1	12	44.5	234	NA	NA	NA	70	1	GT	0	0	0
Aythya valisineria_1965.M.802	Anatidae	ANSERIFORMES	482	1965.M.802	NHMUK	M	59.6	38.8	18.2	12	40	227	91.6	135.4	40.4	54	2	MNC	1	0	0
Baeolophus atricristatus_1906.12.7.1734	Paridae	PASSERIFORMES	7197	1906.12.7.1734	NHMUK	F	10.2	8.2	4.5	5.1	17.6	70	10.6	59.4	15.1	60	2	CV	1	0	0
Baeolophus atricristatus_1906.12.7.1734	Paridae	PASSERIFORMES	7197	1906.12.7.1734	NHMUK	F	13.2	NA	4.5	5.2	18.3	69	NA	NA	NA	67	1	GT	0	0	0
Baeolophus atricristatus_91.10.10.99	Paridae	PASSERIFORMES	7197	91.10.10.99	NHMUK	M	11.8	8.7	4.8	5.2	19	77	11.3	65.7	14.7	69	2	CV	1	0	0
Baeolophus atricristatus_91.10.10.99	Paridae	PASSERIFORMES	7197	91.10.10.99	NHMUK	M	12.8	NA	5.1	5.7	22.4	78	NA	NA	NA	69	1	GT	0	0	0
Baeolophus bicolor_88.10.10.2083	Paridae	PASSERIFORMES	7196	88.10.10.2083	NHMUK	F	11.5	NA	4.7	5.4	20.1	76	NA	NA	NA	78	1	GT	0	0	0
Baeolophus bicolor_88.10.10.2083	Paridae	PASSERIFORMES	7196	88.10.10.2083	NHMUK	F	NA	NA	NA	NA	NA	NA	NA	NA	NA	NA	2	SEIJ	1	0	0
Balaeniceps rex_1901.10.20.90	Balaenicipitidae	PELECANIFORMES	2263	1901.10.20.90	NHMUK	M	192.8	NA	83.8	72.3	229.7	657	NA	NA	NA	284	1	GT	0	0	0
Balaeniceps rex_1901.10.20.90	Balaenicipitidae	PELECANIFORMES	2263	1901.10.20.90	NHMUK	M	190	162	88.5	83.3	230	654	220	434	33.6	265	2	NJT	1	0	0
Bangsia edwardsi_1925.12.24.262	Thraupidae	PASSERIFORMES	11076	1925.12.24.262	NHMUK	M	17.7	NA	8.5	7.8	24.6	94	NA	NA	NA	55	1	GT	0	0	0
Bangsia edwardsi_1925.12.24.262	Thraupidae	PASSERIFORMES	11076	1925.12.24.262	NHMUK	M	17	10.2	6.1	7.4	24	91	20.6	70.4	22.6	54	2	HM	1	0	0
Bangsia melanochlamys_134380	Thraupidae	PASSERIFORMES	11078	134380	AMNH	M	17.3	10.3	7.4	8.4	23.1	86	20	66	23.3	NA	2	BGF	1	1	0
Bangsia melanochlamys_134380	Thraupidae	PASSERIFORMES	11078	134380	AMNH	M	16.8	10.2	6.4	8.4	23.5	88	14.1	73.9	16	NA	1	CS	1	1	0
Bangsia rothschildi_513879	Thraupidae	PASSERIFORMES	11077	513879	AMNH	F	18.2	11.6	7.1	9.4	21.8	86	22	64	25.6	45	2	BGF	1	1	0
Bangsia rothschildi_513879	Thraupidae	PASSERIFORMES	11077	513879	AMNH	F	18.6	11.3	6.2	9.3	24.2	86.5	21.3	65.2	24.6	58	1	CS	1	1	0
Basileuterus belli_1892.4.20.1753	Parulidae	PASSERIFORMES	10658	1892.4.20.1753	NHMUK	F	11.5	NA	NA	NA	21.3	57.2	9.8	47.4	17.1	51.2	2	APH	0	0	0
Basileuterus belli_1892.4.20.1753	Parulidae	PASSERIFORMES	10658	1892.4.20.1753	NHMUK	F	12.4	7.3	3.5	4.1	22	56	9.2	46.8	16.4	54	1	CS	1	0	0
Basileuterus belli_92.4.20.1727	Parulidae	PASSERIFORMES	10658	92.4.20.1727	NHMUK	M	11.5	6.8	2.8	3.5	22.5	60	8.7	51.3	14.5	58	2	CS	1	0	0
Basileuterus belli_92.4.20.1727	Parulidae	PASSERIFORMES	10658	92.4.20.1727	NHMUK	M	11.6	NA	3	3	21.9	61	NA	NA	NA	57	1	GT	0	0	0
Basileuterus lachrymosus_1892.4.20.2187	Parulidae	PASSERIFORMES	10654	1892.4.20.2187	NHMUK	M	13.5	NA	NA	NA	23.7	77.2	13.7	63.5	17.7	70	2	APH	0	0	0
Basileuterus lachrymosus_1892.4.20.2187	Parulidae	PASSERIFORMES	10654	1892.4.20.2187	NHMUK	M	14.3	7.6	4.4	4.3	23.7	76	11.4	64.6	15	72	1	CS	1	0	0
Basileuterus lachrymosus_1892.4.20.2190	Parulidae	PASSERIFORMES	10654	1892.4.20.2190	NHMUK	F	15.5	NA	NA	NA	24.3	71	12.6	58.4	17.7	62.9	2	APH	0	0	0
Basileuterus lachrymosus_1892.4.20.2190	Parulidae	PASSERIFORMES	10654	1892.4.20.2190	NHMUK	F	16	9.2	4.9	4.3	23.8	69	13.2	55.8	19.1	72	1	CS	1	0	0
Basileuterus rufifrons_1892.4.20.1865	Parulidae	PASSERIFORMES	10655	1892.4.20.1865	NHMUK	F	12.2	NA	NA	NA	20.6	50.8	5.5	45.3	10.8	53.9	2	APH	0	0	0
Basileuterus rufifrons_1892.4.20.1865	Parulidae	PASSERIFORMES	10655	1892.4.20.1865	NHMUK	F	12.2	7.1	4	3.9	20.4	49	6.3	42.7	12.9	62	1	CS	1	0	0
Basileuterus trifasciatus_1902.3.13.149	Parulidae	PASSERIFORMES	10663	1902.3.13.149	NHMUK	F	16	7.8	3.6	3.7	19.2	55	7.3	47.7	13.3	48	1	HM	1	1	0
Basileuterus trifasciatus_1902.3.13.149	Parulidae	PASSERIFORMES	10663	1902.3.13.149	NHMUK	F	14.7	7	3.4	3.4	19.6	56.5	7.7	48.8	13.6	50	2	HM	1	1	0
Basileuterus trifasciatus_1902.3.13.152	Parulidae	PASSERIFORMES	10663	1902.3.13.152	NHMUK	M	13.3	NA	NA	5.1	20.1	59	6	53	10.2	54.3	2	APH	0	0	0
Basileuterus trifasciatus_1902.3.13.152	Parulidae	PASSERIFORMES	10663	1902.3.13.152	NHMUK	M	13.1	NA	3.4	4.1	18.5	57	NA	NA	NA	56	1	GT	0	0	0
Basileuterus trifasciatus_1902.3.13.152	Parulidae	PASSERIFORMES	10663	1902.3.13.152	NHMUK	M	16.2	7.7	3.4	4	19.3	58	7.2	50.8	12.4	54	3	HM	1	0	0
Basilinna xantusii_88.7.25.113	Trochilidae	CAPRIMULGIFORMES	1514	88.7.25.113	NHMUK	M	18.3	NA	2.6	2	4.9	51	NA	NA	NA	33	1	GT	0	0	0
Basilinna xantusii_88.7.25.113	Trochilidae	CAPRIMULGIFORMES	1514	88.7.25.113	NHMUK	M	16.9	14.3	2.5	1.8	4.7	54	32.2	21.8	59.6	31	2	SEIJ	1	0	0
Basilornis celebensis_1969.41.831	Sturnidae	PASSERIFORMES	8768	1969.41.831	NHMUK	U	24.5	13.6	6.5	7.8	28.4	132	30.9	101.1	23.4	87.5	2	CS	1	0	0
Basilornis celebensis_1969.41.831	Sturnidae	PASSERIFORMES	8768	1969.41.831	NHMUK	U	29.4	NA	6.9	8.7	31.1	131	NA	NA	NA	87	1	GT	0	0	0
Basilornis celebensis_97.12.24.28	Sturnidae	PASSERIFORMES	8768	97.12.24.28	NHMUK	M	22.5	16.3	6	8.3	27.4	129.5	31.6	97.9	24.4	88	2	CS	1	0	0
Basilornis celebensis_97.12.24.28	Sturnidae	PASSERIFORMES	8768	97.12.24.28	NHMUK	M	26.1	NA	7.1	8.6	27	127	NA	NA	NA	89	1	GT	0	0	0
Basilornis corythaix_60.12.6.9	Sturnidae	PASSERIFORMES	8770	60.12.6.9	NHMUK	U	27.3	15.8	6.5	9.2	27.2	137	34.3	102.7	25	98	2	CS	1	0	0
Basilornis corythaix_60.12.6.9	Sturnidae	PASSERIFORMES	8770	60.12.6.9	NHMUK	U	26.6	NA	7.5	9.1	28.5	138	NA	NA	NA	107	1	GT	0	0	0
Basilornis galeatus_1900.12.1.6	Sturnidae	PASSERIFORMES	8769	1900.12.1.6	NHMUK	U	27.4	17.7	6.8	8.7	31.5	141	41.5	99.5	29.4	97	2	CS	1	0	0
Basilornis galeatus_1900.12.1.6	Sturnidae	PASSERIFORMES	8769	1900.12.1.6	NHMUK	U	27.8	NA	7	9.6	30.4	144	NA	NA	NA	105	1	GT	0	0	0
Batara cinerea_1889.7.10.19	Thamnophilidae	PASSERIFORMES	4668	1889.7.10.19	NHMUK	M	38.8	NA	8.1	13.8	49.1	126	NA	NA	NA	180	2	GT	0	0	0
Batara cinerea_1889.7.10.19	Thamnophilidae	PASSERIFORMES	4668	1889.7.10.19	NHMUK	M	38.6	22	8.1	13.9	49.5	129	9.2	119.8	7.1	181	1	TB	1	0	0
Batis diops_1906.12.23.1483	Platysteiridae	PASSERIFORMES	6595	1906.12.23.1483	NHMUK	M	16.4	NA	5.6	3.6	19.9	65	7	58	10.8	42	2	CR	0	0	0
Batis diops_1906.12.23.1483	Platysteiridae	PASSERIFORMES	6595	1906.12.23.1483	NHMUK	M	13.8	6.9	4.7	3.4	19.3	64	8.2	55.8	12.8	42	1	CS	1	0	0
Batis diops_1906.12.23.1485	Platysteiridae	PASSERIFORMES	6595	1906.12.23.1485	NHMUK	M	16	NA	5.8	4.1	20.9	63	6	57	9.5	39	2	CR	0	0	0
Batis diops_1906.12.23.1485	Platysteiridae	PASSERIFORMES	6595	1906.12.23.1485	NHMUK	M	14	6.9	4.8	3.8	19.4	62	7.3	54.7	11.8	45	1	CS	1	0	0
Batis ituriensis_262925	Platysteiridae	PASSERIFORMES	6613	262925	AMNH	M	14.1	NA	5.2	3.4	15.2	50	5	45	10	31	2	CR	0	0	0
Batis ituriensis_262925	Platysteiridae	PASSERIFORMES	6613	262925	AMNH	M	11.8	6.6	4.6	3.2	13.5	49.5	5	44.5	10.1	34.5	1	CS	1	0	0
Batis ituriensis_648916	Platysteiridae	PASSERIFORMES	6613	648916	AMNH	M	14.6	NA	5	3.7	14.5	50	4	46	8	32	2	CR	0	0	0
Batis ituriensis_648916	Platysteiridae	PASSERIFORMES	6613	648916	AMNH	M	13	6.6	4.4	3.5	12.8	49.5	4.7	44.8	9.5	32	1	CS	1	0	0
Batis margaritae_1957.35.227	Platysteiridae	PASSERIFORMES	6596	1957.35.227	NHMUK	M	16.3	NA	5	3.7	23.7	66	7	59	10.6	41	1	CR	0	0	0
Batis margaritae_1957.35.227	Platysteiridae	PASSERIFORMES	6596	1957.35.227	NHMUK	M	14.2	7.9	4.3	3.8	18.2	65.5	7.3	58.2	11.1	47	3	CS	1	0	0
Batis margaritae_1957.35.227	Platysteiridae	PASSERIFORMES	6596	1957.35.227	NHMUK	M	14.8	NA	4.5	3.8	18.2	65	NA	NA	NA	47	2	GT	0	0	0
Batis minima_1909.8.8.26	Platysteiridae	PASSERIFORMES	6612	1909.8.8.26	NHMUK	M	15.1	NA	5.2	3.3	14	50	5	45	10	31	2	CR	0	0	0
Batis minima_1909.8.8.26	Platysteiridae	PASSERIFORMES	6612	1909.8.8.26	NHMUK	M	12.9	7.5	4.7	3.5	13.5	49.5	6.3	43.2	12.7	42	1	CS	1	0	0
Batis minima_1920.6.26.311	Platysteiridae	PASSERIFORMES	6612	1920.6.26.311	NHMUK	M	14.9	NA	4.8	3.2	13.6	50	4	46	8	32	1	CR	0	0	0
Batis minima_1920.6.26.311	Platysteiridae	PASSERIFORMES	6612	1920.6.26.311	NHMUK	M	13.4	7.4	4.3	3.3	13.5	49.5	4.9	44.6	9.9	35	2	CS	1	0	0
Batis minima_1926.8.8.232	Platysteiridae	PASSERIFORMES	6612	1926.8.8.232	NHMUK	M	14.6	NA	4.9	3.3	14.5	48	6	42	12.5	30	2	CR	0	0	0
Batis minima_1926.8.8.232	Platysteiridae	PASSERIFORMES	6612	1926.8.8.232	NHMUK	M	13	6.4	3.9	3.3	13.6	46.5	3	43.5	6.5	38	1	CS	1	0	0
Batis minulla_1910.5.6.559	Platysteiridae	PASSERIFORMES	6611	1910.5.6.559	NHMUK	M	15.4	NA	5.2	4.1	17.9	57	8	49	14	37	2	CR	0	0	0
Batis minulla_1910.5.6.559	Platysteiridae	PASSERIFORMES	6611	1910.5.6.559	NHMUK	M	14	7.4	4.5	3.8	16.4	57	7.1	49.9	12.5	36	1	CS	1	0	0
Batis minulla_1957.35.229	Platysteiridae	PASSERIFORMES	6611	1957.35.229	NHMUK	M	15.2	NA	5.3	3.5	17.2	53	5	48	9.4	34	2	CR	0	0	0
Batis minulla_1957.35.229	Platysteiridae	PASSERIFORMES	6611	1957.35.229	NHMUK	M	13.2	6.8	4.3	3.6	16	53	6.7	46.3	12.6	41	1	CS	1	0	0
Batis perkeo_1971.11.103	Platysteiridae	PASSERIFORMES	6610	1971.11.103	NHMUK	M	15.2	NA	5	3.8	17	51	6	45	11.8	34	2	CR	0	0	0
Batis perkeo_1971.11.103	Platysteiridae	PASSERIFORMES	6610	1971.11.103	NHMUK	M	13.3	7.7	4.3	3.6	15.9	52	7.5	44.5	14.4	39	1	CS	1	0	0
Batis perkeo_1971.16.101	Platysteiridae	PASSERIFORMES	6610	1971.16.101	NHMUK	M	14.1	NA	4.6	3.4	17.4	50	6	44	12	32	2	CR	0	0	0
Batis perkeo_1971.16.101	Platysteiridae	PASSERIFORMES	6610	1971.16.101	NHMUK	M	13	7.5	4.2	3.8	15	50.5	5.2	45.3	10.3	34.5	1	CS	1	0	0
Batis poensis_1904.6.22.80	Platysteiridae	PASSERIFORMES	6615	1904.6.22.80	NHMUK	M	15.2	NA	5.3	3.8	16.7	50	4	46	8	29	2	CR	0	0	0
Batis poensis_1904.6.22.80	Platysteiridae	PASSERIFORMES	6615	1904.6.22.80	NHMUK	M	13.9	6.9	4.8	3.8	15.1	48	3.8	44.2	7.9	33	1	CS	1	0	0
Batis senegalensis_1934.3.16.453	Platysteiridae	PASSERIFORMES	6604	1934.3.16.453	NHMUK	M	16.4	NA	5.7	3.7	17.2	56	8	48	14.3	39	2	CR	0	0	0
Batis senegalensis_1934.3.16.453	Platysteiridae	PASSERIFORMES	6604	1934.3.16.453	NHMUK	M	14.6	8.2	4.8	3.8	15.4	54.5	7.5	47	13.8	44	1	CS	1	0	0
Batis senegalensis_1934.3.16.456	Platysteiridae	PASSERIFORMES	6604	1934.3.16.456	NHMUK	M	16	NA	5.6	3.7	17.9	55	9	46	16.4	38	2	CR	0	0	0
Batis senegalensis_1934.3.16.456	Platysteiridae	PASSERIFORMES	6604	1934.3.16.456	NHMUK	M	14.3	7.6	4.8	3.7	15.6	54	7.6	46.4	14.1	51	1	CS	1	0	0
Batrachostomus auritus_1956-60-613	Podargidae	CAPRIMULGIFORMES	976	1956-60-613	NHMUK	M	39.2	NA	45.3	20.2	21.9	260	NA	NA	NA	193	1	GT	0	0	0
Batrachostomus auritus_1956-60-613	Podargidae	CAPRIMULGIFORMES	976	1956-60-613	NHMUK	M	36	30.7	41.8	21.8	21.8	257	63.7	193.3	24.8	205	2	JC	1	0	0
Batrachostomus cornutus_1894.4.20.65	Podargidae	CAPRIMULGIFORMES	985	1894.4.20.65	NHMUK	F	22.2	NA	28.7	11.9	16	124	NA	NA	NA	130	2	GT	0	0	0
Batrachostomus cornutus_1894.4.20.65	Podargidae	CAPRIMULGIFORMES	985	1894.4.20.65	NHMUK	F	25.9	16.4	22.2	11.8	14.2	136	29.8	106.2	21.9	116	1	HM	1	0	0
Batrachostomus javensis_88.10.3.44	Podargidae	CAPRIMULGIFORMES	984	88.10.3.44	NHMUK	F	21.8	NA	25.5	10.2	14.5	118	NA	NA	NA	109	1	GT	0	0	0
Batrachostomus javensis_88.10.3.44	Podargidae	CAPRIMULGIFORMES	984	88.10.3.44	NHMUK	F	19.5	12	18.9	9.3	13.1	114	26.7	87.3	23.4	107	2	MNC	1	0	0
Batrachostomus mixtus_1935.10.22.27	Podargidae	CAPRIMULGIFORMES	983	1935.10.22.27	NHMUK	F	18.7	NA	28.2	10.8	14.2	115	NA	NA	NA	34	1	GT	0	0	0
Batrachostomus mixtus_1935.10.22.27	Podargidae	CAPRIMULGIFORMES	983	1935.10.22.27	NHMUK	F	20.8	12.7	21.2	10.3	13	114	30.3	83.7	26.6	NA	2	MNC	1	0	0
Berenicornis comatus_1935.10.22.163	Bucerotidae	BUCEROTIFORMES	3279	1935.10.22.163	NHMUK	M	154.5	NA	33.8	63.6	60.3	371	NA	NA	NA	395	1	GT	0	0	0
Berenicornis comatus_1935.10.22.163	Bucerotidae	BUCEROTIFORMES	3279	1935.10.22.163	NHMUK	M	151	120.7	35.9	63.2	70.1	362	11.5	350.5	3.2	353	2	JAT	1	0	0
Berlepschia rikeri_1922.3.5.2419	Furnariidae	PASSERIFORMES	5044	1922.3.5.2419	NHMUK	U	19	NA	4.6	6	22.4	100	NA	NA	NA	89	2	GT	0	0	0
Berlepschia rikeri_1922.3.5.2419	Furnariidae	PASSERIFORMES	5044	1922.3.5.2419	NHMUK	U	17.6	19.8	5.2	6.6	20.2	91	28.7	62.3	31.5	73	1	TB/HM	1	0	0
Bleda notatus_1904.6.22.128	Pycnonotidae	PASSERIFORMES	7772	1904.6.22.128	NHMUK	M	21.2	14.3	4.3	6.9	25	94	12.3	81.7	13.1	87	2	CS	1	0	0
Bleda notatus_1904.6.22.128	Pycnonotidae	PASSERIFORMES	7772	1904.6.22.128	NHMUK	M	21.5	NA	5.3	6.5	25.4	95	NA	NA	NA	87	1	GT	0	0	0
Bolbopsittacus lunulatus_89.1.20.74	Psittacidae	PSITTACIFORMES	4415	89.1.20.74	NHMUK	M	20.3	17.1	13.8	18.1	14.1	93	33.5	59.5	36.1	35	1	DS	1	1	0
Bolbopsittacus lunulatus_89.1.20.74	Psittacidae	PSITTACIFORMES	4415	89.1.20.74	NHMUK	M	22	18.3	14.1	18.1	13.5	92	34.7	57.3	37.7	33	2	MNC	1	1	0
Bolbopsittacus lunulatus_89.1.20.76	Psittacidae	PSITTACIFORMES	4415	89.1.20.76	NHMUK	M	20.2	NA	13.5	18.6	13.7	100	NA	NA	NA	NA	1	GT	0	0	0
Bolbopsittacus lunulatus_89.1.20.76	Psittacidae	PSITTACIFORMES	4415	89.1.20.76	NHMUK	M	21.5	17.9	13.7	18	13.6	97	37	60	38.1	36	2	MNC	1	0	0
Bolborhynchus orbygnesius_99.6.30.420	Psittacidae	PSITTACIFORMES	4125	99.6.30.420	NHMUK	F	14.3	12.5	9.6	13.8	13	105	46	59	43.8	62	1	NJT	1	0	0
Bolborhynchus orbygnesius_99.6.30.420	Psittacidae	PSITTACIFORMES	4125	99.6.30.420	NHMUK	F	12.5	NA	NA	14.1	11.4	108	45	63	41.7	68	2	TT	0	0	0
Bolemoreus frenatus_1964.60.1180	Meliphagidae	PASSERIFORMES	6126	1964.60.1180	NHMUK	F	24.2	NA	3.2	4	NA	95	NA	NA	NA	83.5	1	NF	0	0	0
Bolemoreus frenatus_1964.60.1180	Meliphagidae	PASSERIFORMES	6126	1964.60.1180	NHMUK	F	25	11.3	3.2	3.8	22.8	92	16.8	75.2	18.3	87	2	PC	1	0	0
Bolemoreus frenatus_1964.60.1181	Meliphagidae	PASSERIFORMES	6126	1964.60.1181	NHMUK	F	24.6	NA	3	4.9	NA	94	NA	NA	NA	85.5	1	NF	0	0	0
Bolemoreus frenatus_1964.60.1181	Meliphagidae	PASSERIFORMES	6126	1964.60.1181	NHMUK	F	25.8	11.7	3	4.5	24.2	93	16.4	76.6	17.6	86	2	PC	1	0	0
Bolemoreus frenatus_1969.41.1227	Meliphagidae	PASSERIFORMES	6126	1969.41.1227	NHMUK	M	27.1	NA	3.2	4.8	NA	108	NA	NA	NA	89.5	1	NF	0	0	0
Bolemoreus frenatus_1969.41.1227	Meliphagidae	PASSERIFORMES	6126	1969.41.1227	NHMUK	M	27.3	12.3	3.3	4.8	25.8	104	20.2	83.8	19.4	90	2	PC	1	0	0
Bolemoreus frenatus_B14462	Meliphagidae	PASSERIFORMES	6126	B14462	ANWC	F	24.2	NA	3.1	4.7	NA	95	NA	NA	NA	79.5	1	NF	0	0	1
Bolemoreus frenatus_B14462	Meliphagidae	PASSERIFORMES	6126	B14462	ANWC	F	25.8	12	3.2	4.8	24.2	93	19.1	73.9	20.5	78	2	RC	0	0	1
Bolemoreus frenatus_B38110	Meliphagidae	PASSERIFORMES	6126	B38110	ANWC	F	26.4	NA	3.6	4.4	NA	96	NA	NA	NA	72.5	1	NF	0	0	1
Bolemoreus frenatus_B38110	Meliphagidae	PASSERIFORMES	6126	B38110	ANWC	F	23.1	12.2	3.5	4.7	25	95	17.4	77.6	18.3	80	2	RC	0	0	1
Bolemoreus frenatus_B39602	Meliphagidae	PASSERIFORMES	6126	B39602	ANWC	M	27.2	NA	3.2	5.3	NA	104	NA	NA	NA	84.5	1	NF	0	0	1
Bolemoreus frenatus_B39602	Meliphagidae	PASSERIFORMES	6126	B39602	ANWC	M	26.5	12.8	4	5	25.2	106	21	85	19.8	93	2	RC	0	0	1
Bolemoreus frenatus_B39641	Meliphagidae	PASSERIFORMES	6126	B39641	ANWC	M	25.8	NA	3	5	NA	103	NA	NA	NA	85.5	1	NF	0	0	1
Bolemoreus frenatus_B39641	Meliphagidae	PASSERIFORMES	6126	B39641	ANWC	M	27.2	12.3	3.8	4.8	24.8	104	22.7	81.3	21.8	92	2	RC	0	0	1
Bonasa bonasia_1941.5.30.8837	Phasianidae	GALLIFORMES	353	1941.5.30.8837	NHMUK	F	19.7	10	8.5	9.2	31.4	159	53.2	105.8	33.5	97	1	ECJ	1	1	0
Bonasa bonasia_1941.5.30.8837	Phasianidae	GALLIFORMES	353	1941.5.30.8837	NHMUK	F	19.7	10	8.5	9.2	31.4	159	53.2	105.8	33.5	97	2	TJM	1	1	0
Bonasa sewerzowi_1965.M.1779	Phasianidae	GALLIFORMES	354	1965.M.1779	NHMUK	M	21.3	NA	8.3	9.1	37.4	178	NA	NA	NA	129	1	GT	0	0	0
Bonasa sewerzowi_1965.M.1779	Phasianidae	GALLIFORMES	354	1965.M.1779	NHMUK	M	21.5	12	9.4	9.4	34.2	168	61.3	106.7	36.5	124	2	MNC	1	0	0
Bostrychia hagedash_1903.10.14.362	Threskiornithidae	PELECANIFORMES	2177	1903.10.14.362	NHMUK	M	128.5	NA	15.7	21.5	67.3	342	NA	NA	NA	152	1	GT	0	0	0
Bostrychia hagedash_1903.10.14.362	Threskiornithidae	PELECANIFORMES	2177	1903.10.14.362	NHMUK	M	127.7	101.8	15.8	21.9	66.4	334	106	228	31.7	144	2	MNC	1	0	0
Bostrychia olivacea_1928.7.24.1	Threskiornithidae	PELECANIFORMES	2174	1928.7.24.1	NHMUK	F	122.2	93.5	13.8	20.5	68.5	364	98.5	265.5	27.1	151	2	MNC	1	0	0
Bostrychia olivacea_1928.7.24.1	Threskiornithidae	PELECANIFORMES	2174	1928.7.24.1	NHMUK	F	113	NA	NA	NA	71	358	NA	NA	NA	177	1	NJC	0	0	0
Bostrychia olivacea_1932.10.29.1	Threskiornithidae	PELECANIFORMES	2174	1932.10.29.1	NHMUK	M	125.2	NA	15.4	22.6	66.4	339	NA	NA	NA	148	1	GT	0	0	0
Bostrychia olivacea_1932.10.29.1	Threskiornithidae	PELECANIFORMES	2174	1932.10.29.1	NHMUK	M	122.9	97.2	15.2	21.6	66.1	337	88.6	248.4	26.3	133	3	MNC	1	0	0
Bostrychia olivacea_1932.10.29.1	Threskiornithidae	PELECANIFORMES	2174	1932.10.29.1	NHMUK	M	121	NA	NA	NA	67	336	NA	NA	NA	158	2	NJC	0	0	0
Bostrychia olivacea_1965.M.1030	Threskiornithidae	PELECANIFORMES	2174	1965.M.1030	NHMUK	F	113.1	92.4	14.8	19.8	64.8	352	84.6	267.4	24	147	1	MNC	1	0	0
Bostrychia olivacea_1965.M.1030	Threskiornithidae	PELECANIFORMES	2174	1965.M.1030	NHMUK	F	112	NA	NA	NA	64	351	NA	NA	NA	168	2	NJC	0	0	0
Bostrychia olivacea_1965.M.1031	Threskiornithidae	PELECANIFORMES	2174	1965.M.1031	NHMUK	M	114	90	14.1	19.3	66.8	335	92.8	242.2	27.7	143	2	MNC	1	0	0
Bostrychia olivacea_1965.M.1031	Threskiornithidae	PELECANIFORMES	2174	1965.M.1031	NHMUK	M	112	NA	NA	NA	67	339	NA	NA	NA	167	1	NJC	0	0	0
Bostrychia olivacea_259030	Threskiornithidae	PELECANIFORMES	2174	259030	AMNH	M	113	NA	NA	NA	76	361	NA	NA	NA	167	1	NJC	0	0	1
Bostrychia olivacea_259030	Threskiornithidae	PELECANIFORMES	2174	259030	AMNH	M	112	NA	NA	NA	75	371	NA	NA	NA	169	2	NJC	0	0	1
Bostrychia rara_1920.6.26.11	Threskiornithidae	PELECANIFORMES	2176	1920.6.26.11	NHMUK	M	126.7	NA	13.1	19.1	64.2	289	NA	NA	NA	123	2	GT	0	0	0
Bostrychia rara_1920.6.26.11	Threskiornithidae	PELECANIFORMES	2176	1920.6.26.11	NHMUK	M	122.3	107.6	13.4	18.6	63	272	82.6	189.4	30.4	113	1	MNC	1	0	0
Brachygalba goeringi_90.8.12.58	Galbulidae	PICIFORMES	3527	90.8.12.58	NHMUK	M	41.7	NA	4.5	5.7	12.6	66	NA	NA	NA	53	1	GT	0	0	0
Brachygalba goeringi_90.8.12.58	Galbulidae	PICIFORMES	3527	90.8.12.58	NHMUK	M	41.7	34	4.8	5.5	12	68	19	49	27.9	52	2	NJT	1	0	0
Brachygalba salmoni_90.8.12.60	Galbulidae	PICIFORMES	3528	90.8.12.60	NHMUK	U	44.8	NA	4.2	5.3	9.8	69	NA	NA	NA	64	1	GT	0	0	0
Brachygalba salmoni_90.8.12.60	Galbulidae	PICIFORMES	3528	90.8.12.60	NHMUK	F	43.3	36.1	4.5	5.3	12	71	18	53	25.4	52	2	NJT	1	0	0
Brachypteryx hyperythra_86.10.1.242	Muscicapidae	PASSERIFORMES	9194	86.10.1.242	NHMUK	M	13.6	8.1	2.7	3.4	25.6	62	7.8	54.2	12.6	39	2	CS	1	0	0
Brachypteryx hyperythra_86.10.1.242	Muscicapidae	PASSERIFORMES	9194	86.10.1.242	NHMUK	M	14.2	NA	2.5	3.4	23.5	65	NA	NA	NA	44	1	GT	0	0	0
Brachypteryx leucophris_1920.6.29.402	Muscicapidae	PASSERIFORMES	9195	1920.6.29.402	NHMUK	M	13.1	7.9	3.1	3.6	26.5	53	7.3	45.7	13.8	35	1	CS	1	0	0
Brachypteryx leucophris_1920.6.29.402	Muscicapidae	PASSERIFORMES	9195	1920.6.29.402	NHMUK	M	13.5	NA	3	3.4	26.2	54	NA	NA	NA	39	2	GT	0	0	0
Brachyramphus brevirostris_1897.10.30.661	Alcidae	CHARADRIIFORMES	2696	1897.10.30.661	NHMUK	F	18.3	NA	4.6	5.4	20	146	NA	NA	NA	31	1	GT	0	0	0
Brachyramphus brevirostris_1897.10.30.661	Alcidae	CHARADRIIFORMES	2696	1897.10.30.661	NHMUK	F	19.7	8.4	3.5	5.2	14.3	142	79	63	55.6	29	2	NJT	1	0	0
Brachyramphus marmoratus_1914.5.19.6	Alcidae	CHARADRIIFORMES	2695	1914.5.19.6	NHMUK	M	26.4	NA	3.8	5.7	19.4	116	NA	NA	NA	33	1	GT	0	0	0
Brachyramphus marmoratus_1914.5.19.6	Alcidae	CHARADRIIFORMES	2695	1914.5.19.6	NHMUK	M	24.2	13.7	3.6	5.6	14.9	113	61	52	54	29	2	NJT	1	0	0
Bradornis boehmi_1957.35.204	Muscicapidae	PASSERIFORMES	9067	1957.35.204	NHMUK	M	13.8	7.4	3.1	4.2	18.3	77	12.6	64.4	16.4	54	2	CS	1	0	0
Bradornis boehmi_1957.35.204	Muscicapidae	PASSERIFORMES	9067	1957.35.204	NHMUK	M	14.5	NA	3.4	4.2	18.9	79	NA	NA	NA	56	1	GT	0	0	0
Bradypterus alfredi_1945.34.260	Locustellidae	PASSERIFORMES	7638	1945.34.260	NHMUK	M	16.9	9.3	3.1	3.6	21.9	57	4.2	52.8	7.4	NA	2	CS	1	0	0
Bradypterus alfredi_1945.34.260	Locustellidae	PASSERIFORMES	7638	1945.34.260	NHMUK	M	16.9	NA	2.7	3.4	22.1	57	NA	NA	NA	41	1	GT	0	0	0
Bradypterus grandis_1920.6.26.506	Locustellidae	PASSERIFORMES	7630	1920.6.26.506	NHMUK	M	15.4	9	3.1	4	24.8	66	6	60	9.1	82	1	CS	1	0	0
Bradypterus grandis_1920.6.26.506	Locustellidae	PASSERIFORMES	7630	1920.6.26.506	NHMUK	M	16	NA	3	4	27.1	66	NA	NA	NA	76	2	GT	0	0	0
Bradypterus graueri_1984.10.11(?)	Locustellidae	PASSERIFORMES	7629	1984.10.11(?)	NHMUK	M	14.9	7.9	2.9	3.4	26.8	59.5	6	53.5	10.1	74	2	CS	1	0	0
Bradypterus graueri_1984.10.11(?)	Locustellidae	PASSERIFORMES	7629	1984.10.11(?)	NHMUK	M	15.5	NA	2.6	3.4	23.2	62	NA	NA	NA	75	1	GT	0	0	0
Bradypterus lopezi_1967-295	Locustellidae	PASSERIFORMES	7636	1967-295	ZFMK	M	16.7	NA	NA	3.9	23.4	63	9.5	53.5	15.1	64	2	AN	0	0	1
Bradypterus lopezi_1967-295	Locustellidae	PASSERIFORMES	7636	1967-295	ZFMK	M	16.7	NA	NA	5.5	24.2	64	10	54	15.6	64	1	DH	0	0	1
Bradypterus lopezi_1967-296	Locustellidae	PASSERIFORMES	7636	1967-296	ZFMK	F	16.9	NA	NA	4.1	22.5	60	4	56	6.7	59	1	AN	0	0	1
Bradypterus lopezi_1967-296	Locustellidae	PASSERIFORMES	7636	1967-296	ZFMK	F	NA	NA	NA	NA	NA	59	6	53	10.2	NA	2	DH	0	0	1
Bradypterus lopezi_1992-043	Locustellidae	PASSERIFORMES	7636	1992-043	ZFMK	M	18.4	NA	NA	4.5	23.7	65	9	56	13.8	NA	2	AN	0	0	1
Bradypterus lopezi_1992-043	Locustellidae	PASSERIFORMES	7636	1992-043	ZFMK	M	18.1	NA	NA	5.1	23.6	65	9	56	13.8	NA	1	LN	0	0	1
Bradypterus sylvaticus_95.5.1.996	Locustellidae	PASSERIFORMES	7628	95.5.1.996	NHMUK	F	14.2	8.2	2.7	3.3	19.2	59	9.1	49.9	15.4	60	2	CS	1	0	0
Bradypterus sylvaticus_95.5.1.996	Locustellidae	PASSERIFORMES	7628	95.5.1.996	NHMUK	F	15	NA	2.2	2.9	20.9	59	NA	NA	NA	60	1	GT	0	0	0
Branta ruficollis_1965.M.473	Anatidae	ANSERIFORMES	406	1965.M.473	NHMUK	M	33	NA	14	10.1	59.4	347	NA	NA	NA	105	1	GT	0	0	0
Branta ruficollis_1965.M.473	Anatidae	ANSERIFORMES	406	1965.M.473	NHMUK	M	27.7	14.4	13.6	9.4	56.1	344	189	155	54.9	98	2	NJT	1	0	0
Brotogeris sanctithomae_89.1.30.231	Psittacidae	PSITTACIFORMES	4130	89.1.30.231	NHMUK	M	19.6	15.8	9.5	14.9	11	103	44.5	58.5	43.2	65	1	NS	1	0	0
Brotogeris sanctithomae_89.1.30.231	Psittacidae	PSITTACIFORMES	4130	89.1.30.231	NHMUK	M	13.7	NA	NA	14.7	10.1	116	46	70	39.7	65	2	TT	0	0	0
Brotogeris sanctithomae_90.6.1.146	Psittacidae	PSITTACIFORMES	4130	90.6.1.146	NHMUK	M	18.7	NA	7.7	13.4	13.5	105	NA	NA	NA	58	2	GT	0	0	0
Brotogeris sanctithomae_90.6.1.146	Psittacidae	PSITTACIFORMES	4130	90.6.1.146	NHMUK	U	18.4	14.1	9.5	13	11.2	106	45	61	42.5	60	1	NS	1	0	0
Brotogeris sanctithomae_90.6.1.146	Psittacidae	PSITTACIFORMES	4130	90.6.1.146	NHMUK	M	14.6	NA	NA	13.2	11.1	113	44	69	38.9	55.5	3	TT	0	0	0
Brotogeris tirica_1895.4.1.443	Psittacidae	PSITTACIFORMES	4131	1895.4.1.443	NHMUK	M	21.9	NA	8.4	NA	12.6	121	NA	NA	NA	121	2	GT	0	0	0
Brotogeris tirica_1895.4.1.443	Psittacidae	PSITTACIFORMES	4131	1895.4.1.443	NHMUK	M	25.3	17.6	9.7	17.1	13.8	120	47.1	72.9	39.3	103	1	TB	1	0	0
Brotogeris versicolurus_1889.1.30.199	Psittacidae	PSITTACIFORMES	4132	1889.1.30.199	NHMUK	M	18.8	NA	8.9	15.5	15	109	NA	NA	NA	94	2	GT	0	0	0
Brotogeris versicolurus_1889.1.30.199	Psittacidae	PSITTACIFORMES	4132	1889.1.30.199	NHMUK	M	22.6	15.4	9.6	15.4	10.9	110	42.1	67.9	38.3	82	1	TB	1	0	0
Bubalornis albirostris_69.10.17.235	Ploceidae	PASSERIFORMES	9623	69.10.17.235	NHMUK	M	25.5	NA	10	12.1	30.2	121	NA	NA	NA	97	1	GT	0	0	0
Bubalornis albirostris_69.10.17.235	Ploceidae	PASSERIFORMES	9623	69.10.17.235	NHMUK	M	25.7	16.4	9.3	12.4	26.3	119	21.3	97.7	17.9	95	2	NT	1	0	0
Bubo philippensis_96.4.15.48	Strigidae	STRIGIFORMES	2941	96.4.15.48	NHMUK	M	45.9	NA	15.4	NA	65.2	327	NA	NA	NA	155	1	GT	0	0	0
Bubo philippensis_96.4.15.48	Strigidae	STRIGIFORMES	2941	96.4.15.48	NHMUK	M	45.8	26.8	17.1	22.4	69	328	79.5	248.5	24.2	156	2	MNC	1	0	0
Buceros bicornis_88.10.30.213	Bucerotidae	BUCEROTIFORMES	3296	88.10.30.213	NHMUK	M	382	280	57.7	63.1	74.9	517	128.2	388.8	24.8	424	2	ECJ	1	0	0
Buceros bicornis_88.10.30.213	Bucerotidae	BUCEROTIFORMES	3296	88.10.30.213	NHMUK	M	NA	NA	63.1	NA	79.3	519	NA	NA	NA	457	1	GT	0	0	0
Buceros bicornis_88.10.30.214	Bucerotidae	BUCEROTIFORMES	3296	88.10.30.214	NHMUK	F	334	257	54.3	63.2	84.9	505	120.1	384.9	23.8	411	2	ECJ	1	0	0
Buceros bicornis_88.10.30.214	Bucerotidae	BUCEROTIFORMES	3296	88.10.30.214	NHMUK	F	NA	NA	60.3	NA	86.8	494	NA	NA	NA	396	1	GT	0	0	0
Buceros rhinoceros_1956.60.150	Bucerotidae	BUCEROTIFORMES	3297	1956.60.150	NHMUK	M	235.2	NA	61.4	135	69.3	466	NA	NA	NA	NA	1	GT	0	0	0
Buceros rhinoceros_1956.60.150	Bucerotidae	BUCEROTIFORMES	3297	1956.60.150	NHMUK	M	276	NA	56.5	132.8	68.2	470	91	379	19.4	385	2	JC	1	0	0
Bucorvus abyssinicus_1923.8.7.5409	Bucerotidae	BUCEROTIFORMES	3263	1923.8.7.5409	NHMUK	F	258.1	NA	31.7	57.4	NA	595	NA	NA	NA	340	1	GT	0	0	0
Bucorvus abyssinicus_1923.8.7.5409	Bucerotidae	BUCEROTIFORMES	3263	1923.8.7.5409	NHMUK	F	260	193	30.3	57.9	148	534	116	418	21.7	346	2	MNC	1	0	0
Bucorvus abyssinicus_1923.8.7.5500	Bucerotidae	BUCEROTIFORMES	3263	1923.8.7.5500	NHMUK	M	273.4	NA	30.5	55.9	NA	559	NA	NA	NA	350	1	GT	0	0	0
Bucorvus abyssinicus_1923.8.7.5500	Bucerotidae	BUCEROTIFORMES	3263	1923.8.7.5500	NHMUK	M	275	205	30.9	56.6	145	575	112	463	19.5	354	2	MNC	1	0	0
Bucorvus abyssinicus_88.10.30.201	Bucerotidae	BUCEROTIFORMES	3263	88.10.30.201	NHMUK	M	259.2	NA	33	60.7	NA	610	NA	NA	NA	345	1	GT	0	0	0
Bucorvus abyssinicus_88.10.30.201	Bucerotidae	BUCEROTIFORMES	3263	88.10.30.201	NHMUK	M	259	189	32.8	61.2	150	583	119	464	20.4	350	2	MNC	1	0	0
Bucorvus abyssinicus_88.10.30.202	Bucerotidae	BUCEROTIFORMES	3263	88.10.30.202	NHMUK	F	229.8	NA	29	49.3	NA	545	NA	NA	NA	337	1	GT	0	0	0
Bucorvus abyssinicus_88.10.30.202	Bucerotidae	BUCEROTIFORMES	3263	88.10.30.202	NHMUK	F	232	172	31.5	49.4	139.5	532	109.5	422.5	20.6	301	2	MNC	1	0	0
Bucorvus leadbeateri_08.10.26.2	Bucerotidae	BUCEROTIFORMES	3262	08.10.26.2	NHMUK	F	194	NA	31.6	NA	126.1	515	NA	NA	NA	332	1	GT	0	0	0
Bucorvus leadbeateri_08.10.26.2	Bucerotidae	BUCEROTIFORMES	3262	08.10.26.2	NHMUK	F	195	149	30.5	50.7	125	508	100	408	19.7	299	2	MNC	1	0	0
Bucorvus leadbeateri_1932.5.5.356	Bucerotidae	BUCEROTIFORMES	3262	1932.5.5.356	NHMUK	M	190	NA	28.9	NA	132.2	535	NA	NA	NA	319	1	GT	0	0	0
Bucorvus leadbeateri_1932.5.5.356	Bucerotidae	BUCEROTIFORMES	3262	1932.5.5.356	NHMUK	M	192	148	29.5	48.2	132	487	89	398	18.3	297	2	MNC	1	0	0
Buettikoferella bivittata_1873.5.12.42	Locustellidae	PASSERIFORMES	7656	1873.5.12.42	NHMUK	M	18.3	10.3	3	4.7	23.1	67	7.1	59.9	10.6	84	2	CS	1	0	0
Buettikoferella bivittata_1873.5.12.42	Locustellidae	PASSERIFORMES	7656	1873.5.12.42	NHMUK	M	18.8	NA	2.8	4.7	23.3	66	NA	NA	NA	81	1	GT	0	0	0
Burhinus bistriatus_91.10.20.8	Burhinidae	CHARADRIIFORMES	2331	91.10.20.8	NHMUK	M	45.6	NA	10.3	12.9	100.8	238	NA	NA	NA	127	1	GT	0	0	0
Burhinus bistriatus_91.10.20.8	Burhinidae	CHARADRIIFORMES	2331	91.10.20.8	NHMUK	M	46.6	24.6	10.6	12.3	101	239	96.8	142.2	40.5	113	2	MNC	1	0	0
Burhinus capensis_1903.3.9.773	Burhinidae	CHARADRIIFORMES	2330	1903.3.9.773	NHMUK	M	40.9	NA	7.8	9.7	93.4	229	NA	NA	NA	123	1	GT	0	0	0
Burhinus capensis_1903.3.9.773	Burhinidae	CHARADRIIFORMES	2330	1903.3.9.773	NHMUK	M	41.1	17.7	7.8	9.1	95.1	226	98	128	43.4	104	2	MNC	1	0	0
Burhinus oedicnemus_1905.6.28.1034	Burhinidae	CHARADRIIFORMES	2326	1905.6.28.1034	NHMUK	M	45.5	21.4	9	9.4	81.8	244	115.8	128.2	47.5	119	2	DS	1	1	0
Burhinus oedicnemus_1905.6.28.1034	Burhinidae	CHARADRIIFORMES	2326	1905.6.28.1034	NHMUK	M	44.9	20.5	8.5	9.2	81.9	245	115.4	129.6	47.1	118	1	MNC	1	1	0
Burhinus oedicnemus_1934.1.1.2088	Burhinidae	CHARADRIIFORMES	2326	1934.1.1.2088	NHMUK	F	42.6	21.4	8.7	9.5	73.1	232	113.8	118.2	49	124	2	DS	1	1	0
Burhinus oedicnemus_1934.1.1.2088	Burhinidae	CHARADRIIFORMES	2326	1934.1.1.2088	NHMUK	F	41.3	21	8.5	9.3	74.1	231	113.8	117.2	49.3	125	1	MNC	1	1	0
Burhinus superciliaris_1914.12.2.10	Burhinidae	CHARADRIIFORMES	2332	1914.12.2.10	NHMUK	M	37.6	NA	8.5	8.8	89.9	NA	NA	NA	NA	135	1	GT	0	0	0
Burhinus superciliaris_1914.12.2.10	Burhinidae	CHARADRIIFORMES	2332	1914.12.2.10	NHMUK	M	41.9	20.3	8.2	8.8	93	232	103.3	128.7	44.5	109	2	MNC	1	0	0
Burhinus superciliaris_1957.24.21	Burhinidae	CHARADRIIFORMES	2332	1957.24.21	NHMUK	F	41.1	NA	8.1	10.1	104.7	216	NA	NA	NA	115	1	GT	0	0	0
Burhinus superciliaris_1957.24.21	Burhinidae	CHARADRIIFORMES	2332	1957.24.21	NHMUK	F	41.5	19.1	8.3	8.8	99.2	214	89.6	124.4	41.9	102	2	MNC	1	0	0
Burhinus superciliaris_92.12.24.32	Burhinidae	CHARADRIIFORMES	2332	92.12.24.32	NHMUK	M	40.2	NA	8.5	9.5	97.6	213	NA	NA	NA	125	1	GT	0	0	0
Burhinus superciliaris_92.12.24.32	Burhinidae	CHARADRIIFORMES	2332	92.12.24.32	NHMUK	M	40.4	18.7	8.3	8.8	98.4	215	95.7	119.3	44.5	107	2	MNC	1	0	0
Buteo albigula_1925.12.24.648	Accipitridae	ACCIPITRIFORMES	3191	1925.12.24.648	NHMUK	F	32.9	NA	10.6	14.5	60.4	291	NA	NA	NA	187	1	GT	0	0	0
Buteo albigula_1925.12.24.648	Accipitridae	ACCIPITRIFORMES	3191	1925.12.24.648	NHMUK	F	29.5	17.6	9	15.2	59.5	291	106.2	184.8	36.5	176	2	MNC	1	0	0
Buteo lagopus_1935.1.4.1	Accipitridae	ACCIPITRIFORMES	3198	1935.1.4.1	NHMUK	M	NA	NA	NA	NA	NA	412	177	235	43	NA	2	MS	0	0	0
Buteo lagopus_1935.1.4.1	Accipitridae	ACCIPITRIFORMES	3198	1935.1.4.1	NHMUK	M	32.3	19.4	10.5	15.5	72.9	412	179	233	43.4	223	1	SEIJ	1	0	0
Buteo lagopus_1965-M-1277	Accipitridae	ACCIPITRIFORMES	3198	1965-M-1277	NHMUK	F	NA	NA	NA	NA	NA	433	177	256	40.9	NA	2	MS	0	0	0
Buteo lagopus_1965-M-1277	Accipitridae	ACCIPITRIFORMES	3198	1965-M-1277	NHMUK	F	36.9	20.7	11.6	16.3	70.5	430	171	259	39.8	242	1	SEIJ	1	0	0
Buteo nitidus_89.4.4.31	Accipitridae	ACCIPITRIFORMES	3186	89.4.4.31	NHMUK	M	NA	NA	NA	NA	NA	267	76.9	190.2	28.8	NA	2	DS	1	0	0
Buteo nitidus_89.4.4.31	Accipitridae	ACCIPITRIFORMES	3186	89.4.4.31	NHMUK	M	38	NA	11.5	16.1	65.6	273	NA	NA	NA	180	1	GT	0	0	0
Buteo ridgwayi_1914.12.1.326	Accipitridae	ACCIPITRIFORMES	3187	1914.12.1.326	NHMUK	M	30.4	NA	9.2	14.4	63.3	221	NA	NA	NA	153	1	GT	0	0	0
Buteo ridgwayi_1914.12.1.326	Accipitridae	ACCIPITRIFORMES	3187	1914.12.1.326	NHMUK	M	27	16.2	9.7	13.8	64	222	71	151	32	146	2	MNC	1	0	0
Buteo solitarius_1955.6.N.20.2247	Accipitridae	ACCIPITRIFORMES	3190	1955.6.N.20.2247	NHMUK	M	32.8	NA	11.9	15.6	68.5	251	NA	NA	NA	148	1	GT	0	0	0
Buteo solitarius_1955.6.N.20.2247	Accipitridae	ACCIPITRIFORMES	3190	1955.6.N.20.2247	NHMUK	M	32.2	20.2	12.9	16	71.7	246	83.2	162.8	33.8	141	2	MNC	1	0	0
Buteo ventralis_1908.11.9.10	Accipitridae	ACCIPITRIFORMES	3197	1908.11.9.10	NHMUK	F	37.6	NA	12.9	19.1	70.1	364	NA	NA	NA	218	1	GT	0	0	0
Buteo ventralis_1908.11.9.10	Accipitridae	ACCIPITRIFORMES	3197	1908.11.9.10	NHMUK	F	38.3	22.9	12.5	19.1	81.2	356	122	234	34.3	210	2	MNC	1	0	0
Buteogallus coronatus_1908.12.14.76	Accipitridae	ACCIPITRIFORMES	3173	1908.12.14.76	NHMUK	M	57.6	NA	15.8	27.8	111	548	NA	NA	NA	277	1	GT	0	0	0
Buteogallus coronatus_1908.12.14.76	Accipitridae	ACCIPITRIFORMES	3173	1908.12.14.76	NHMUK	M	69.7	39.1	16.8	28.5	130	538	166	372	30.9	268	2	NJT	1	0	0
Buteogallus coronatus_87.5.1.610	Accipitridae	ACCIPITRIFORMES	3173	87.5.1.610	NHMUK	U	57.8	NA	15.1	29	134.2	542	NA	NA	NA	272	1	GT	0	0	0
Buteogallus coronatus_87.5.1.610	Accipitridae	ACCIPITRIFORMES	3173	87.5.1.610	NHMUK	U	57	40	15.8	28.6	125	532	209	323	39.3	264	2	NJT	1	0	0
Buteogallus gundlachii_1939.12.9.288	Accipitridae	ACCIPITRIFORMES	3167	1939.12.9.288	NHMUK	M	42.9	NA	11.3	17.1	82.4	336	NA	NA	NA	164	1	GT	0	0	0
Buteogallus gundlachii_1939.12.9.288	Accipitridae	ACCIPITRIFORMES	3167	1939.12.9.288	NHMUK	M	38.6	23.5	11	16.8	78.5	339	111	228	32.7	160	2	NJT	1	0	0
Buthraupis montana_1902.3.13.287	Thraupidae	PASSERIFORMES	11055	1902.3.13.287	NHMUK	F	25.6	12.9	8	9.8	32.7	129	25.7	103.3	19.9	84	1	HM	1	0	0
Buthraupis montana_1902.3.13.287	Thraupidae	PASSERIFORMES	11055	1902.3.13.287	NHMUK	F	21.9	NA	NA	12.5	32.5	131	28	103	21.4	85	2	TT	0	0	0
Buthraupis montana_1902.3.13.288	Thraupidae	PASSERIFORMES	11055	1902.3.13.288	NHMUK	M	24.3	11.8	7.1	9.3	32.4	129	35	94	27.1	80	1	HM	1	0	0
Buthraupis montana_1902.3.13.288	Thraupidae	PASSERIFORMES	11055	1902.3.13.288	NHMUK	M	21.1	NA	NA	12	32	130	35	95	26.9	82.5	2	TT	0	0	0
Bycanistes bucinator_1903.10.14.378	Bucerotidae	BUCEROTIFORMES	3290	1903.10.14.378	NHMUK	F	114.4	NA	26	52.5	39.9	261	NA	NA	NA	255	1	GT	0	0	0
Bycanistes bucinator_1903.10.14.378	Bucerotidae	BUCEROTIFORMES	3290	1903.10.14.378	NHMUK	F	110.3	85.1	26.6	52.8	46.5	263	64.5	198.5	24.5	228	2	SEIJ	1	0	0
Bycanistes bucinator_1952.48.106	Bucerotidae	BUCEROTIFORMES	3290	1952.48.106	NHMUK	M	140.7	NA	34.2	78	49.9	298	NA	NA	NA	245	1	GT	0	0	0
Bycanistes bucinator_1952.48.106	Bucerotidae	BUCEROTIFORMES	3290	1952.48.106	NHMUK	M	139	104	34.6	75.1	58	298	66.2	231.8	22.2	261	2	SEIJ	1	0	0
Bycanistes cylindricus_1977.20.473	Bucerotidae	BUCEROTIFORMES	3288	1977.20.473	NHMUK	F	130.2	NA	27.9	64	46.1	291	NA	NA	NA	245	1	GT	0	0	0
Bycanistes cylindricus_1977.20.473	Bucerotidae	BUCEROTIFORMES	3288	1977.20.473	NHMUK	F	128.6	91.5	29.4	62.7	47.5	293	41.8	251.2	14.3	258	2	SEIJ	1	0	0
Bycanistes cylindricus_78.12.31.554	Bucerotidae	BUCEROTIFORMES	3288	78.12.31.554	NHMUK	M	152.5	NA	37.9	93.6	51.2	324	NA	NA	NA	248	1	GT	0	0	0
Bycanistes cylindricus_78.12.31.554	Bucerotidae	BUCEROTIFORMES	3288	78.12.31.554	NHMUK	U	153.3	114.2	35.1	93.8	61.9	325	59	266	18.2	252	2	SEIJ	1	0	0
Bycanistes fistulator_1923.11.12.45	Bucerotidae	BUCEROTIFORMES	3291	1923.11.12.45	NHMUK	F	76.2	NA	25.2	37.6	32.9	216	NA	NA	NA	182	2	GT	0	0	0
Bycanistes fistulator_1923.11.12.45	Bucerotidae	BUCEROTIFORMES	3291	1923.11.12.45	NHMUK	F	75.2	59	25.5	38	35.5	212	51.2	160.8	24.2	169	1	SEIJ	1	0	0
Bycanistes subcylindricus_1935.7.17.21	Bucerotidae	BUCEROTIFORMES	3287	1935.7.17.21	NHMUK	F	132.3	NA	32.5	64	49.3	304	NA	NA	NA	244	1	GT	0	0	0
Bycanistes subcylindricus_1935.7.17.21	Bucerotidae	BUCEROTIFORMES	3287	1935.7.17.21	NHMUK	F	130.3	101.4	33.7	64.2	47.6	309	66.7	242.3	21.6	246	2	SEIJ	1	0	0
Bycanistes subcylindricus_1935.7.17.22	Bucerotidae	BUCEROTIFORMES	3287	1935.7.17.22	NHMUK	M	163.4	NA	34.4	90.4	52.5	326	NA	NA	NA	271	1	GT	0	0	0
Bycanistes subcylindricus_1935.7.17.22	Bucerotidae	BUCEROTIFORMES	3287	1935.7.17.22	NHMUK	M	150.9	118.1	39.9	86.3	47.5	329	75.3	253.7	22.9	270	2	SEIJ	1	0	0
Cacatua alba_73.5.12.1992	Cacatuidae	PSITTACIFORMES	4100	73.5.12.1992	NHMUK	M	36.4	NA	22.8	37.2	28.2	272	NA	NA	NA	169	1	GT	0	0	0
Cacatua alba_73.5.12.1992	Cacatuidae	PSITTACIFORMES	4100	73.5.12.1992	NHMUK	M	36.2	30.4	23.3	37	25.8	264	83	181	31.4	145	2	NJT	1	0	0
Cacatua ducorpsii_98.12.2.226	Cacatuidae	PSITTACIFORMES	4094	98.12.2.226	NHMUK	M	32.7	NA	17.1	29.4	21.8	235	NA	NA	NA	126	1	GT	0	0	0
Cacatua ducorpsii_98.12.2.226	Cacatuidae	PSITTACIFORMES	4094	98.12.2.226	NHMUK	M	34.3	26.7	17.7	30	20.5	232	67	165	28.9	120	2	NJT	1	0	0
Cacatua goffiniana_83.5.30.22	Cacatuidae	PSITTACIFORMES	4093	83.5.30.22	NHMUK	M	36	27.9	12.7	34.8	18.8	216	57.8	158.2	26.8	119	2	CS	1	0	0
Cacatua goffiniana_83.5.30.22	Cacatuidae	PSITTACIFORMES	4093	83.5.30.22	NHMUK	M	33.3	NA	15.7	33.9	23.9	224	NA	NA	NA	98	1	GT	0	0	0
Cacatua goffiniana_91.4.23.2	Cacatuidae	PSITTACIFORMES	4093	91.4.23.2	NHMUK	U	32.8	25.1	12.1	29.8	16.6	207	55.4	151.6	26.8	107	2	CS	1	0	0
Cacatua goffiniana_91.4.23.2	Cacatuidae	PSITTACIFORMES	4093	91.4.23.2	NHMUK	F	27.1	NA	15.3	29	22.6	205	NA	NA	NA	105	1	GT	0	0	0
Cacatua moluccensis_1910.12.28.104	Cacatuidae	PSITTACIFORMES	4099	1910.12.28.104	NHMUK	M	51.5	NA	26.5	49	30.4	295	NA	NA	NA	161	1	GT	0	0	0
Cacatua moluccensis_1910.12.28.104	Cacatuidae	PSITTACIFORMES	4099	1910.12.28.104	NHMUK	M	49.3	43.5	31	48.5	30.4	275	80	195	29.1	162	2	NJT	1	0	0
Cacatua ophthalmica_98.12.2.225	Cacatuidae	PSITTACIFORMES	4097	98.12.2.225	NHMUK	F	43.8	NA	21.7	38.7	29.4	300	NA	NA	NA	169	1	GT	0	0	0
Cacatua ophthalmica_98.12.2.225	Cacatuidae	PSITTACIFORMES	4097	98.12.2.225	NHMUK	F	41.5	35.5	23.9	38.9	28.8	299	95	204	31.8	162	2	NJT	1	0	0
Cacatua sulphurea_89.1.20.21	Cacatuidae	PSITTACIFORMES	4098	89.1.20.21	NHMUK	M	40.1	NA	19.9	40.3	24.4	213	NA	NA	NA	110	1	GT	0	0	0
Cacatua sulphurea_89.1.20.21	Cacatuidae	PSITTACIFORMES	4098	89.1.20.21	NHMUK	M	39.5	34.8	20.9	40.8	20.8	212	76	136	35.8	95	2	NJT	1	0	0
Cacicus chrysonotus_1969.50.93	Icteridae	PASSERIFORMES	10480	1969.50.93	NHMUK	M	33.4	23.1	7.1	9.7	34.1	154	29	125	18.8	130	2	AMGZ	1	0	0
Cacicus chrysonotus_1969.50.93	Icteridae	PASSERIFORMES	10480	1969.50.93	NHMUK	M	34.8	NA	7.2	9.8	34.8	149	NA	NA	NA	141	1	GT	0	0	0
Cacicus chrysopterus_1885.11.2.101	Icteridae	PASSERIFORMES	10471	1885.11.2.101	NHMUK	M	23.8	NA	5.3	NA	24.3	104	NA	NA	NA	93	2	GT	0	0	0
Cacicus chrysopterus_1885.11.2.101	Icteridae	PASSERIFORMES	10471	1885.11.2.101	NHMUK	M	26.6	16.8	5.1	7.8	25.1	102	20	82	19.6	84	1	TB	1	0	0
Cacicus koepckeae_31429	Icteridae	PASSERIFORMES	10473	31429	LSUMZ	M	29.3	16.7	5.3	7.2	27.1	108	16.4	91.6	15.2	103	2	DS	1	1	0
Cacicus koepckeae_31429	Icteridae	PASSERIFORMES	10473	31429	LSUMZ	M	26.2	16.9	5.4	7.2	32	109	18	91	16.5	99	1	MH	1	1	0
Cacicus oseryi_1885.11.2.3	Icteridae	PASSERIFORMES	10482	1885.11.2.3	NHMUK	F	48.8	NA	13.1	17.6	40.6	208	NA	NA	NA	160	2	GT	0	0	0
Cacicus oseryi_1885.11.2.3	Icteridae	PASSERIFORMES	10482	1885.11.2.3	NHMUK	M	49.8	30.5	13.8	17.7	41.5	218	62	156	28.4	145	1	TB	1	0	0
Cacicus solitarius_1885.11.2.133	Icteridae	PASSERIFORMES	10470	1885.11.2.133	NHMUK	M	30.5	NA	7.4	10.7	31.7	119	NA	NA	NA	116	2	GT	0	0	0
Cacicus solitarius_1885.11.2.133	Icteridae	PASSERIFORMES	10470	1885.11.2.133	NHMUK	M	33.8	22.8	7.3	11.2	30.6	128	14.6	113.4	11.4	110	1	TB	1	0	0
Calamanthus campestris_81.5.1.256	Acanthizidae	PASSERIFORMES	6196	81.5.1.256	NHMUK	U	16.2	9.2	3.2	4	23.2	56	5.4	50.6	9.6	47	2	CS	1	0	0
Calamanthus campestris_81.5.1.256	Acanthizidae	PASSERIFORMES	6196	81.5.1.256	NHMUK	U	15.5	NA	3	3.5	22.4	57	NA	NA	NA	46	1	GT	0	0	0
Calamanthus campestris_B17597	Acanthizidae	PASSERIFORMES	6196	B17597	ANWC	M	14.3	NA	2.6	3.5	NA	53	NA	NA	NA	40.5	1	NF	0	0	1
Calamanthus campestris_B17597	Acanthizidae	PASSERIFORMES	6196	B17597	ANWC	M	15.5	8.6	2.7	3.5	21.8	56	3.9	52.1	7	43	2	RC	0	0	1
Calamanthus cautus_1982.8.4	Acanthizidae	PASSERIFORMES	6193	1982.8.4	NHMUK	M	15.9	9	2.7	3.2	23.6	57	6.7	50.3	11.8	60	2	DS	1	0	0
Calamanthus cautus_1982.8.4	Acanthizidae	PASSERIFORMES	6193	1982.8.4	NHMUK	M	15.3	NA	2.6	3.3	23.5	59	NA	NA	NA	62	1	GT	0	0	0
Calamanthus fuliginosus_587910	Acanthizidae	PASSERIFORMES	6194	587910	AMNH	F	13.8	NA	2.7	3.2	NA	53	NA	NA	NA	42	1	BM	0	0	1
Calamanthus fuliginosus_587910	Acanthizidae	PASSERIFORMES	6194	587910	AMNH	F	13.6	NA	2.5	3.1	20.5	54	NA	NA	NA	47.5	2	VR	0	0	1
Calamanthus pyrrhopygius_1982.8.5	Acanthizidae	PASSERIFORMES	6192	1982.8.5	NHMUK	M	12.8	7.2	3	4.6	21.3	58	6.3	51.7	10.9	61	2	CS	1	0	0
Calamanthus pyrrhopygius_1982.8.5	Acanthizidae	PASSERIFORMES	6192	1982.8.5	NHMUK	M	13.4	NA	2.8	3.8	21.1	56	NA	NA	NA	60	1	GT	0	0	0
Calamanthus pyrrhopygius_585491	Acanthizidae	PASSERIFORMES	6192	585491	AMNH	F	14.2	NA	2.8	3.3	NA	53	NA	NA	NA	58	1	BM	0	0	1
Calamanthus pyrrhopygius_585491	Acanthizidae	PASSERIFORMES	6192	585491	AMNH	F	14.2	NA	2.8	3.3	19.8	52.5	NA	NA	NA	59	2	VR	0	0	1
Calamonastides gracilirostris_2000.1.78	Acrocephalidae	PASSERIFORMES	7541	2000.1.78	NHMUK	M	15.2	8.6	3.1	3.8	22.4	61	5.7	55.3	9.3	68	2	CS	1	0	0
Calamonastides gracilirostris_2000.1.78	Acrocephalidae	PASSERIFORMES	7541	2000.1.78	NHMUK	M	15.9	NA	2.6	NA	23.4	61	NA	NA	NA	64	1	GT	0	0	0
Calandrella acutirostris_1965.M.7206	Alaudidae	PASSERIFORMES	7324	1965.M.7206	NHMUK	M	14.5	9.5	3.8	4.7	19.9	96	28	68	29.2	67	2	CV	1	0	0
Calandrella acutirostris_1965.M.7206	Alaudidae	PASSERIFORMES	7324	1965.M.7206	NHMUK	M	14.9	NA	3.7	4.9	21.6	96	NA	NA	NA	68	1	GT	0	0	0
Calcarius pictus_86.10.14.16	Calcariidae	PASSERIFORMES	10248	86.10.14.16	NHMUK	M	11.8	NA	4.8	5.6	20.4	96	NA	NA	NA	NA	1	GT	0	0	0
Calcarius pictus_86.10.14.16	Calcariidae	PASSERIFORMES	10248	86.10.14.16	NHMUK	M	13.7	8.3	4.2	5.6	19.1	91	20.2	70.8	22.2	64	2	SRW	1	0	0
Calendulauda albescens_1933.7.14.238	Alaudidae	PASSERIFORMES	7284	1933.7.14.238	NHMUK	M	18.9	NA	4.6	5.2	24.2	92	NA	NA	NA	66	1	GT	0	0	0
Calendulauda albescens_1933.7.14.238	Alaudidae	PASSERIFORMES	7284	1933.7.14.238	NHMUK	M	18.3	11.2	4	5	24.9	90	15.4	74.6	17.1	64	2	NS	1	0	0
Calendulauda alopex_1923.8.7.2629	Alaudidae	PASSERIFORMES	7282	1923.8.7.2629	NHMUK	M	16	10.1	4.3	5.5	21.8	83	9.9	73.1	11.9	52	2	CS	1	0	0
Calendulauda alopex_1923.8.7.2629	Alaudidae	PASSERIFORMES	7282	1923.8.7.2629	NHMUK	M	16.1	NA	4.4	NA	22.7	85	NA	NA	NA	53	1	GT	0	0	0
Calidris acuminata_1908.1.8.116	Scolopacidae	CHARADRIIFORMES	2466	1908.1.8.116	NHMUK	M	27	20.8	2.8	3.5	26.5	127	68.2	58.8	53.7	50	2	DS	1	1	0
Calidris acuminata_1908.1.8.116	Scolopacidae	CHARADRIIFORMES	2466	1908.1.8.116	NHMUK	M	26.1	21.1	3	3.6	26.4	127	68	59	53.5	49	1	NJT	1	1	0
Calidris himantopus_1965.M.3656	Scolopacidae	CHARADRIIFORMES	2467	1965.M.3656	NHMUK	M	40.4	NA	3	5.2	40.1	128	NA	NA	NA	54	1	GT	0	0	0
Calidris himantopus_1965.M.3656	Scolopacidae	CHARADRIIFORMES	2467	1965.M.3656	NHMUK	M	41.1	31.4	2.4	4.9	38.2	126	65	61	51.6	51	2	NJT	1	0	0
Calidris ptilocnemis_1949.75.29	Scolopacidae	CHARADRIIFORMES	2475	1949.75.29	NHMUK	M	32.7	NA	4	5.6	22.6	129	NA	NA	NA	65	1	GT	0	0	0
Calidris ptilocnemis_1949.75.29	Scolopacidae	CHARADRIIFORMES	2475	1949.75.29	NHMUK	M	32.7	24	4	5.2	23.2	125	64	61	51.2	55	2	NJT	1	0	0
Calidris pygmaea_1948.80.3529	Scolopacidae	CHARADRIIFORMES	2471	1948.80.3529	NHMUK	M	21.7	NA	4	3.4	21.1	101	NA	NA	NA	37	1	GT	0	0	0
Calidris pygmaea_1948.80.3529	Scolopacidae	CHARADRIIFORMES	2471	1948.80.3529	NHMUK	M	22.8	18	4.4	3.7	20.7	96	54.2	41.8	56.5	34	2	NJT	1	0	0
Calidris pygmaea_82.1.20.516	Scolopacidae	CHARADRIIFORMES	2471	82.1.20.516	NHMUK	F	23.7	NA	4.3	3.5	22	103	NA	NA	NA	41	1	GT	0	0	0
Calidris pygmaea_82.1.20.516	Scolopacidae	CHARADRIIFORMES	2471	82.1.20.516	NHMUK	F	24.1	20.1	3.8	3.2	20.8	103	54	49	52.4	37	2	NJT	1	0	0
Calidris pygmaea_91.10.1.2018	Scolopacidae	CHARADRIIFORMES	2471	91.10.1.2018	NHMUK	M	22.6	NA	3.9	2.9	21.6	98	NA	NA	NA	35	1	GT	0	0	0
Calidris pygmaea_91.10.1.2018	Scolopacidae	CHARADRIIFORMES	2471	91.10.1.2018	NHMUK	M	21.4	17.5	4	2.7	20.9	96	52.5	43.5	54.7	31	2	NJT	1	0	0
Calidris ruficollis_1908.1.8.91	Scolopacidae	CHARADRIIFORMES	2472	1908.1.8.91	NHMUK	M	19.2	NA	2.6	3.6	17.7	97	NA	NA	NA	50	1	GT	0	0	0
Calidris ruficollis_1908.1.8.91	Scolopacidae	CHARADRIIFORMES	2472	1908.1.8.91	NHMUK	M	18	13	2.2	3.5	18	96	52	44	54.2	38	2	NJT	1	0	0
Calidris subruficollis_1934.1.1.2424	Scolopacidae	CHARADRIIFORMES	2481	1934.1.1.2424	NHMUK	M	23.9	NA	3.3	4.7	28.3	127	NA	NA	NA	55	2	GT	0	0	0
Calidris subruficollis_1934.1.1.2424	Scolopacidae	CHARADRIIFORMES	2481	1934.1.1.2424	NHMUK	M	23	17.5	2.9	4.3	31.1	129	69	60	53.5	57	1	NJTA	1	0	0
Calidris subruficollis_88.10.10.2513	Scolopacidae	CHARADRIIFORMES	2481	88.10.10.2513	NHMUK	F	21.8	NA	2.6	3.1	26.5	122.5	NA	NA	NA	54	1	GT	0	0	0
Calidris subruficollis_88.10.10.2513	Scolopacidae	CHARADRIIFORMES	2481	88.10.10.2513	NHMUK	F	20.5	14.2	2.5	3	27.2	127	70	57	55.1	52	2	NJT	1	0	0
Caliechthrus leucolophus_1911.12.20.1019	Cuculidae	CUCULIFORMES	1696	1911.12.20.1019	NHMUK	M	31.9	NA	10.4	9.5	21.4	180	NA	NA	NA	166	1	GT	0	0	0
Caliechthrus leucolophus_1911.12.20.1019	Cuculidae	CUCULIFORMES	1696	1911.12.20.1019	NHMUK	M	32.5	20	10.5	9.5	21.7	180	49	131	27.2	168	2	NJT	1	0	0
Caligavis chrysops_1937.2.16.72	Meliphagidae	PASSERIFORMES	6144	1937.2.16.72	NHMUK	M	17.5	NA	2.4	3.7	NA	78	NA	NA	NA	68.5	1	NF	0	0	0
Caligavis chrysops_1937.2.16.72	Meliphagidae	PASSERIFORMES	6144	1937.2.16.72	NHMUK	M	18.5	8.1	2.4	3.5	18.3	77	15.4	61.6	20	70	2	PC	1	0	0
Caligavis chrysops_1964.17.572	Meliphagidae	PASSERIFORMES	6144	1964.17.572	NHMUK	F	16.2	NA	2.7	3.2	NA	78	NA	NA	NA	64.5	1	NF	0	0	0
Caligavis chrysops_1964.17.572	Meliphagidae	PASSERIFORMES	6144	1964.17.572	NHMUK	F	16.7	7.5	2.9	3	18.7	76	14.2	61.8	18.7	69	2	PC	1	0	0
Caligavis chrysops_1964.17.573	Meliphagidae	PASSERIFORMES	6144	1964.17.573	NHMUK	M	17.1	NA	2.3	3.1	NA	79	NA	NA	NA	68.5	1	NF	0	0	0
Caligavis chrysops_1964.17.573	Meliphagidae	PASSERIFORMES	6144	1964.17.573	NHMUK	M	17.5	8	2.5	3.1	18	78	15.5	62.5	19.9	70	2	PC	1	0	0
Caligavis obscura_1916.5.30.582	Meliphagidae	PASSERIFORMES	6145	1916.5.30.582	NHMUK	M	27.3	NA	3.4	4.6	NA	93	NA	NA	NA	78.5	1	NF	0	0	0
Caligavis obscura_1916.5.30.582	Meliphagidae	PASSERIFORMES	6145	1916.5.30.582	NHMUK	M	28.6	13.4	3.3	4.6	22.6	93	15.2	77.8	16.3	81	2	PC	1	0	0
Caligavis obscura_1916.5.30.599	Meliphagidae	PASSERIFORMES	6145	1916.5.30.599	NHMUK	M	24.7	NA	3	4.1	NA	90	NA	NA	NA	87.5	1	NF	0	0	0
Caligavis obscura_1916.5.30.599	Meliphagidae	PASSERIFORMES	6145	1916.5.30.599	NHMUK	M	25.8	12.6	3.1	4.1	22	94	17.9	76.1	19	82	2	PC	1	0	0
Caligavis subfrenata_1911.12.22.101	Meliphagidae	PASSERIFORMES	6146	1911.12.22.101	NHMUK	M	25	NA	3.1	4.2	26.8	105	NA	NA	NA	97	1	GT	0	0	0
Caligavis subfrenata_1911.12.22.101	Meliphagidae	PASSERIFORMES	6146	1911.12.22.101	NHMUK	M	25.9	NA	3.2	3.9	NA	101	NA	NA	NA	87.5	3	NF	0	0	0
Caligavis subfrenata_1911.12.22.101	Meliphagidae	PASSERIFORMES	6146	1911.12.22.101	NHMUK	M	27.7	12.5	3.2	4	24.9	102	17.4	84.6	17.1	98	2	PC	1	0	0
Caligavis subfrenata_1911.12.22.102	Meliphagidae	PASSERIFORMES	6146	1911.12.22.102	NHMUK	F	24.2	NA	3	3.8	NA	91	NA	NA	NA	88.5	1	NF	0	0	0
Caligavis subfrenata_1911.12.22.102	Meliphagidae	PASSERIFORMES	6146	1911.12.22.102	NHMUK	F	25.8	12.2	3.1	3.9	24	94	19.3	74.7	20.5	89	2	PC	1	0	0
Caligavis subfrenata_1916.5.30.580	Meliphagidae	PASSERIFORMES	6146	1916.5.30.580	NHMUK	F	21.9	NA	3.4	4.3	NA	90	NA	NA	NA	83.5	1	NF	0	0	0
Caligavis subfrenata_1916.5.30.580	Meliphagidae	PASSERIFORMES	6146	1916.5.30.580	NHMUK	F	23.7	11	3.4	4.1	22.8	90	14.1	75.9	15.7	84	2	PC	1	0	0
Callaeas wilsoni_72.2.10.22	Callaeidae	PASSERIFORMES	7094	72.2.10.22	NHMUK	U	32.6	15.2	9.7	13	64.3	159	23.8	135.2	15	171	2	CS	1	0	0
Callaeas wilsoni_72.2.10.22	Callaeidae	PASSERIFORMES	7094	72.2.10.22	NHMUK	U	33.6	NA	10	13.7	68	168	NA	NA	NA	173	1	GT	0	0	0
Callipepla gambelii_88.10.10.2694	Odontophoridae	GALLIFORMES	159	88.10.10.2694	NHMUK	M	13.6	NA	5.8	6.6	29.3	110	NA	NA	NA	105	1	GT	0	0	0
Callipepla gambelii_88.10.10.2694	Odontophoridae	GALLIFORMES	159	88.10.10.2694	NHMUK	M	14	8.8	6.9	6.2	30.5	113	28.6	84.4	25.3	86	2	NJT	1	0	0
Calliphlox bryantae_1969.25.721	Trochilidae	CAPRIMULGIFORMES	1546	1969.25.721	NHMUK	M	19.1	NA	1.8	1.6	4.6	44	NA	NA	NA	40	1	GT	0	0	0
Calliphlox bryantae_1969.25.721	Trochilidae	CAPRIMULGIFORMES	1546	1969.25.721	NHMUK	M	18.1	14.3	1.4	1.3	4	41	27.7	13.3	67.6	34	2	MNC	1	0	0
Callonetta leucophrys_1904.4.6.3	Anatidae	ANSERIFORMES	466	1904.4.6.3	NHMUK	M	43.7	NA	14.5	11.9	29.6	175	NA	NA	NA	60	1	GT	0	0	0
Callonetta leucophrys_1904.4.6.3	Anatidae	ANSERIFORMES	466	1904.4.6.3	NHMUK	M	41.3	29.1	14.2	12	28	169	73.6	95.4	43.6	60	2	NJT	1	0	0
Calochaetes coccineus_1940.12.5.979	Thraupidae	PASSERIFORMES	11041	1940.12.5.979	NHMUK	M	19.6	NA	7.5	8.7	22	102	NA	NA	NA	65	1	GT	0	0	0
Calochaetes coccineus_1940.12.5.979	Thraupidae	PASSERIFORMES	11041	1940.12.5.979	NHMUK	M	18.4	11.1	6.4	8.4	20.6	100	22.1	77.9	22.1	61	2	HM	1	0	0
Calonectris borealis_1913.10.22.222	Procellariidae	PROCELLARIIFORMES	2103	1913.10.22.222	NHMUK	M	59.4	44.2	12.1	15.1	56.8	357	127.7	229.3	35.8	119	1	DS	1	1	0
Calonectris borealis_1913.10.22.222	Procellariidae	PROCELLARIIFORMES	2103	1913.10.22.222	NHMUK	M	59.4	43.6	12.3	16.2	56.3	359	130	229	36.2	116	2	JAT	1	1	0
Calonectris edwardsii_1911.12.23.228	Procellariidae	PROCELLARIIFORMES	2104	1911.12.23.228	NHMUK	M	53.8	NA	9.8	11.7	45.7	307	NA	NA	NA	120	1	GT	0	0	0
Calonectris edwardsii_1911.12.23.228	Procellariidae	PROCELLARIIFORMES	2104	1911.12.23.228	NHMUK	M	47	37.7	8.8	12	46.2	311	192	119	61.7	117	2	SEIJ	1	0	0
Calonectris leucomelas_1948.59.30	Procellariidae	PROCELLARIIFORMES	2101	1948.59.30	NHMUK	M	54.5	NA	9.2	12.2	51.4	326	NA	NA	NA	145	1	GT	0	0	0
Calonectris leucomelas_1948.59.30	Procellariidae	PROCELLARIIFORMES	2101	1948.59.30	NHMUK	M	48.3	38.4	8.8	12.1	48	326	204	122	62.6	125	2	SEIJ	1	0	0
Calyptomena hosii_1935.10.22.193	Calyptomenidae	PASSERIFORMES	4569	1935.10.22.193	NHMUK	F	17.1	10	8.5	7.6	25.7	119	18.7	100.3	15.7	66	2	CS	1	0	0
Calyptomena hosii_1935.10.22.193	Calyptomenidae	PASSERIFORMES	4569	1935.10.22.193	NHMUK	F	17.4	NA	8.9	7.1	24.1	121	NA	NA	NA	61	1	GT	0	0	0
Calyptophilus frugivorus_1923.10.24.5	Calyptophilidae	PASSERIFORMES	10694	1923.10.24.5	NHMUK	M	23.6	NA	3.9	6.4	26.5	91	NA	NA	NA	93	2	GT	0	0	0
Calyptophilus frugivorus_1923.10.24.5	Calyptophilidae	PASSERIFORMES	10694	1923.10.24.5	NHMUK	M	25.8	14.6	3.8	6.4	27.2	90	11.1	78.9	12.3	89	1	HM	1	0	0
Calyptura cristata_95.4.1.730	Tyrannidae	PASSERIFORMES	5456	95.4.1.730	NHMUK	M	8.9	4.8	3	3.9	15.9	48	3.8	44.2	7.9	24	2	CS	1	0	0
Calyptura cristata_95.4.1.730	Tyrannidae	PASSERIFORMES	5456	95.4.1.730	NHMUK	M	9.6	NA	3.5	NA	15	48	NA	NA	NA	25	1	GT	0	0	0
Campephaga petiti_1966.16.5878	Campephagidae	PASSERIFORMES	6471	1966.16.5878	NHMUK	M	20.2	NA	6.6	5.4	20.5	94	20	74	21.3	66	2	CR	0	0	0
Campephaga petiti_1966.16.5878	Campephagidae	PASSERIFORMES	6471	1966.16.5878	NHMUK	M	18.2	10	5.2	5.7	18.8	93	20.7	72.3	22.3	86	1	CS	1	0	0
Campephaga petiti_1966.16.5880	Campephagidae	PASSERIFORMES	6471	1966.16.5880	NHMUK	M	20.4	NA	6.6	5.7	21.4	97	21	76	21.6	82	2	CR	0	0	0
Campephaga petiti_1966.16.5880	Campephagidae	PASSERIFORMES	6471	1966.16.5880	NHMUK	M	17.5	10	5.2	5.5	18.9	97	20.9	76.1	21.5	90	1	CS	1	0	0
Campephilus gayaquilensis_88.8.5.102	Picidae	PICIFORMES	3797	88.8.5.102	NHMUK	F	47.7	NA	13.6	12.2	33.8	179	NA	NA	NA	128	1	GT	0	0	0
Campephilus gayaquilensis_88.8.5.102	Picidae	PICIFORMES	3797	88.8.5.102	NHMUK	F	45.6	34.4	12.6	11.9	30.8	180	40.6	139.4	22.6	125	2	SEIJ	1	0	0
Campephilus imperialis_98.3.10.2486	Picidae	PICIFORMES	3801	98.3.10.2486	NHMUK	M	95	NA	19.1	18.7	48.8	336	NA	NA	NA	NA	1	GT	0	0	0
Campephilus imperialis_98.3.10.2486	Picidae	PICIFORMES	3801	98.3.10.2486	NHMUK	M	87	70	19.8	18.7	49.6	311	106.8	204.2	34.3	204.3	2	SEIJ	1	0	0
Campephilus robustus_1908.12.14.137	Picidae	PICIFORMES	3794	1908.12.14.137	NHMUK	M	51.4	NA	11.9	12.5	35.5	194	NA	NA	NA	126	1	GT	0	0	0
Campephilus robustus_1908.12.14.137	Picidae	PICIFORMES	3794	1908.12.14.137	NHMUK	M	52.4	42.3	11.9	12.8	33.3	194	48	146	24.7	126	2	TB/HM	1	0	0
Campethera cailliautii_1929.6.27.32	Picidae	PICIFORMES	3838	1929.6.27.32	NHMUK	M	18.6	NA	6.4	5.3	16	90	NA	NA	NA	65	1	GT	0	0	0
Campethera cailliautii_1929.6.27.32	Picidae	PICIFORMES	3838	1929.6.27.32	NHMUK	M	17.1	12.6	5.9	5.1	14.9	88	13.1	74.9	14.9	61	2	SEIJ	1	0	0
Campethera mombassica_1937.12.27.238	Picidae	PICIFORMES	3836	1937.12.27.238	NHMUK	M	26.5	NA	7.5	7.8	19.9	112	NA	NA	NA	76	1	GT	0	0	0
Campethera mombassica_1937.12.27.238	Picidae	PICIFORMES	3836	1937.12.27.238	NHMUK	M	23.8	18.2	7.1	7	17.4	110	20.8	89.2	18.9	73	2	SEIJ	1	0	0
Campethera notata_1905.12.29.395	Picidae	PICIFORMES	3837	1905.12.29.395	NHMUK	M	24.6	NA	5.8	6.7	21.3	104	NA	NA	NA	77	1	GT	0	0	0
Campethera notata_1905.12.29.395	Picidae	PICIFORMES	3837	1905.12.29.395	NHMUK	M	22.2	15.8	6.5	6.4	18.5	103	14.4	88.6	14	76	2	SEIJ	1	0	0
Campicoloides bifasciatus_1895.5.1.540	Muscicapidae	PASSERIFORMES	9321	1895.5.1.540	NHMUK	F	19.8	NA	NA	NA	31.3	92	11.6	80.4	12.6	61.3	2	APH	0	0	0
Campicoloides bifasciatus_1895.5.1.540	Muscicapidae	PASSERIFORMES	9321	1895.5.1.540	NHMUK	F	17.3	11	4.2	5.1	31.9	86	13.9	72.1	16.2	65	1	CS	1	0	0
Campylopterus duidae_1930.10.18.14	Trochilidae	CAPRIMULGIFORMES	1444	1930.10.18.14	NHMUK	F	27.5	21.1	2.6	2	6.2	65	38.2	26.8	58.7	47	2	DS	1	0	0
Campylopterus duidae_1930.10.18.14	Trochilidae	CAPRIMULGIFORMES	1444	1930.10.18.14	NHMUK	F	27.2	NA	2.8	2.2	5.8	67	NA	NA	NA	48	1	GT	0	0	0
Campylopterus falcatus_1913.3.20.106	Trochilidae	CAPRIMULGIFORMES	1441	1913.3.20.106	NHMUK	M	29	NA	2.9	2.4	7.6	67	NA	NA	NA	53	1	GT	0	0	0
Campylopterus falcatus_1913.3.20.106	Trochilidae	CAPRIMULGIFORMES	1441	1913.3.20.106	NHMUK	M	26.5	20.1	2.5	2	6.5	64.6	39.3	25.3	60.8	43	2	MNC	1	0	0
Campylopterus hyperythrus_87.3.22.233	Trochilidae	CAPRIMULGIFORMES	1438	87.3.22.233	NHMUK	M	23.9	NA	2.5	2.2	NA	66	NA	NA	NA	52	1	GT	0	0	0
Campylopterus hyperythrus_87.3.22.233	Trochilidae	CAPRIMULGIFORMES	1438	87.3.22.233	NHMUK	M	23.2	16.5	2.2	2.1	5.3	64.3	37.9	26.4	58.9	43	2	MNC	1	0	0
Campylopterus phainopeplus_2002.3.129	Trochilidae	CAPRIMULGIFORMES	1442	2002.3.129	NHMUK	M	28.9	NA	3.2	2.5	6.6	69	NA	NA	NA	46	1	GT	0	0	0
Campylopterus phainopeplus_2002.3.129	Trochilidae	CAPRIMULGIFORMES	1442	2002.3.129	NHMUK	M	27.7	21.8	2.8	2.6	6.8	68.6	41.2	27.4	60.1	39	2	MNC	1	0	0
Campylopterus villaviscensio_87.3.22.260	Trochilidae	CAPRIMULGIFORMES	1443	87.3.22.260	NHMUK	M	34.3	NA	2.5	2.5	7.1	72	NA	NA	NA	52	1	GT	0	0	0
Campylopterus villaviscensio_87.3.22.260	Trochilidae	CAPRIMULGIFORMES	1443	87.3.22.260	NHMUK	M	32.4	27.8	2.6	2.4	6.5	68.9	42.4	26.5	61.5	49	2	MNC	1	0	0
Campylorhamphus pusillus_1940.12.5.360	Furnariidae	PASSERIFORMES	5021	1940.12.5.360	NHMUK	M	46.3	39	4	5.4	21	97	15.7	81.3	16.2	97	2	CS	1	0	0
Campylorhamphus pusillus_1940.12.5.360	Furnariidae	PASSERIFORMES	5021	1940.12.5.360	NHMUK	M	47.2	NA	3.6	4.8	22	99	NA	NA	NA	95	1	GT	0	0	0
Campylorhynchus albobrunneus_85.3.6.87	Troglodytidae	PASSERIFORMES	8620	85.3.6.87	NHMUK	M	23	14.6	4.1	4.9	25.1	78	9.8	68.2	12.6	81	2	CS	1	0	0
Campylorhynchus albobrunneus_85.3.6.87	Troglodytidae	PASSERIFORMES	8620	85.3.6.87	NHMUK	M	23.4	NA	3.8	4.4	24	80	NA	NA	NA	80	1	GT	0	0	0
Campylorhynchus capistratus_90.12.20.10	Troglodytidae	PASSERIFORMES	8625	90.12.20.10	NHMUK	M	23.7	13.4	4	5	22.6	74	7	67	9.5	76	2	CS	1	0	0
Campylorhynchus capistratus_90.12.20.10	Troglodytidae	PASSERIFORMES	8625	90.12.20.10	NHMUK	M	24.4	NA	3.3	4.8	24.9	75	NA	NA	NA	76	1	GT	0	0	0
Campylorhynchus chiapensis_1954.5.43	Troglodytidae	PASSERIFORMES	8627	1954.5.43	NHMUK	M	32.5	19.8	4.7	6.3	29.9	90	9.1	80.9	10.1	85	2	CS	1	0	0
Campylorhynchus chiapensis_1954.5.43	Troglodytidae	PASSERIFORMES	8627	1954.5.43	NHMUK	M	30.5	NA	4.4	6.1	32	103	NA	NA	NA	86	1	GT	0	0	0
Campylorhynchus griseus_1922.3.5.3436	Troglodytidae	PASSERIFORMES	8626	1922.3.5.3436	NHMUK	U	29.8	19.4	4.4	5.8	29.5	83	11.2	71.8	13.5	78	1	CS	1	0	0
Campylorhynchus griseus_1922.3.5.3436	Troglodytidae	PASSERIFORMES	8626	1922.3.5.3436	NHMUK	U	30.3	NA	4.3	5.4	29.7	90	NA	NA	NA	83	2	GT	0	0	0
Campylorhynchus jocosus_85.3.6.106	Troglodytidae	PASSERIFORMES	8630	85.3.6.106	NHMUK	M	27.1	17.4	3.7	5.5	22.8	78	12	66	15.4	66.5	2	CS	1	0	0
Campylorhynchus jocosus_85.3.6.106	Troglodytidae	PASSERIFORMES	8630	85.3.6.106	NHMUK	M	27.3	NA	3.7	NA	23.5	76	NA	NA	NA	67	1	GT	0	0	0
Campylorhynchus nuchalis_85.3.6.153	Troglodytidae	PASSERIFORMES	8616	85.3.6.153	NHMUK	F	21	13.2	3.8	4.2	20.6	74.5	10.8	63.7	14.5	76	2	CS	1	0	0
Campylorhynchus nuchalis_85.3.6.153	Troglodytidae	PASSERIFORMES	8616	85.3.6.153	NHMUK	F	21.5	NA	3.5	3.9	21.2	71	NA	NA	NA	73	1	GT	0	0	0
Campylorhynchus yucatanicus_86.9.15.16	Troglodytidae	PASSERIFORMES	8629	86.9.15.16	NHMUK	U	26.9	17.9	4.2	5.1	22.8	73.5	9.3	64.2	12.7	80	2	AP	1	0	0
Campylorhynchus yucatanicus_86.9.15.16	Troglodytidae	PASSERIFORMES	8629	86.9.15.16	NHMUK	U	30.9	NA	3.8	5	23.2	74	NA	NA	NA	77	1	GT	0	0	0
Cantorchilus griseus_1947.45.1	Troglodytidae	PASSERIFORMES	8665	1947.45.1	NHMUK	F	17.6	10.8	2.7	3.5	18	50	7.1	42.9	14.2	34	2	CV	1	0	0
Cantorchilus griseus_1947.45.1	Troglodytidae	PASSERIFORMES	8665	1947.45.1	NHMUK	F	18	NA	2.8	3.6	17.5	57	NA	NA	NA	35	1	GT	0	0	0
Cantorchilus leucopogon_1901.10.14.7	Troglodytidae	PASSERIFORMES	8655	1901.10.14.7	NHMUK	M	17.8	11.8	3.5	3.7	19.1	56	6.9	49.1	12.3	39	2	CV	1	0	0
Cantorchilus leucopogon_1901.10.14.7	Troglodytidae	PASSERIFORMES	8655	1901.10.14.7	NHMUK	M	18.5	NA	3.5	3.5	19.8	54	NA	NA	NA	38	1	GT	0	0	0
Cantorchilus longirostris_85.3.6.280	Troglodytidae	PASSERIFORMES	8659	85.3.6.280	NHMUK	M	26	18.2	3.8	4.4	23.4	63	7.3	55.7	11.6	53	2	CS	1	0	0
Cantorchilus longirostris_85.3.6.280	Troglodytidae	PASSERIFORMES	8659	85.3.6.280	NHMUK	M	26.3	NA	3.6	4	24.1	62	NA	NA	NA	53	1	GT	0	0	0
Capito auratus_88.12.20.31	Capitonidae	PICIFORMES	3640	88.12.20.31	NHMUK	M	23.4	15.8	6.5	10.6	21.7	85.5	14.6	70.9	17.1	65	2	CS	1	0	0
Capito auratus_88.12.20.31	Capitonidae	PICIFORMES	3640	88.12.20.31	NHMUK	M	24.1	NA	8.1	10.4	24.7	85	NA	NA	NA	53	1	GT	0	0	0
Capito aurovirens_88.12.20.19	Capitonidae	PICIFORMES	3630	88.12.20.19	NHMUK	M	21.8	15.5	6.6	9.6	22.1	80.5	6.7	73.8	8.3	72	2	CS	1	0	0
Capito aurovirens_88.12.20.19	Capitonidae	PICIFORMES	3630	88.12.20.19	NHMUK	M	21.9	NA	8.1	9.8	24.1	81	NA	NA	NA	71	1	GT	0	0	0
Capito hypoleucus_98.3.12.2	Capitonidae	PICIFORMES	3634	98.3.12.2	NHMUK	M	26	NA	7.3	11.7	23.1	88	NA	NA	NA	64	1	GT	0	0	0
Capito hypoleucus_98.3.12.2	Capitonidae	PICIFORMES	3634	98.3.12.2	NHMUK	M	26.1	18.6	7.8	10.4	22.6	85	14	71	16.5	54	2	NS	1	0	0
Capito squamatus_1902.5.5.22	Capitonidae	PICIFORMES	3633	1902.5.5.22	NHMUK	M	23	15.8	7	10.2	20.5	81.5	13.4	68.1	16.4	61	2	CS	1	0	0
Capito squamatus_1902.5.5.22	Capitonidae	PICIFORMES	3633	1902.5.5.22	NHMUK	M	23	NA	6.9	10.2	22.2	82	NA	NA	NA	54	1	GT	0	0	0
Caracara cheriway_90.4.28.4	Falconidae	FALCONIFORMES	4019	90.4.28.4	NHMUK	M	45.7	30.5	13.5	21.5	97.3	402	166.2	235.8	41.3	202	2	ECJ	1	0	0
Caracara cheriway_90.4.28.4	Falconidae	FALCONIFORMES	4019	90.4.28.4	NHMUK	M	46.8	NA	13.6	20.7	87.4	394	NA	NA	NA	226	1	GT	0	0	0
Caracara plancus_1887.5.1.344	Falconidae	FALCONIFORMES	4021	1887.5.1.344	NHMUK	U	44.9	29.8	14.9	22.6	82.2	405	180	225	44.4	240	1	FS	1	1	0
Caracara plancus_1887.5.1.344	Falconidae	FALCONIFORMES	4021	1887.5.1.344	NHMUK	U	45.6	26.7	14.2	22.4	79.4	396	174	222	43.9	230	2	FS	1	1	0
Cardellina rubrifrons_1892.4.20.1969	Parulidae	PASSERIFORMES	10668	1892.4.20.1969	NHMUK	F	10	NA	NA	NA	17.3	66.1	13.8	52.3	20.9	58.9	2	APH	0	0	0
Cardellina rubrifrons_1892.4.20.1969	Parulidae	PASSERIFORMES	10668	1892.4.20.1969	NHMUK	F	11.6	7	3.3	4.3	15.2	62	13.9	48.1	22.4	61	1	CS	1	0	0
Cardellina versicolor_1898.12.1.688	Parulidae	PASSERIFORMES	10670	1898.12.1.688	NHMUK	F	11.1	NA	NA	NA	18.8	60.9	10.2	50.7	16.7	53.9	2	APH	0	0	0
Cardellina versicolor_1898.12.1.688	Parulidae	PASSERIFORMES	10670	1898.12.1.688	NHMUK	F	10.3	6.4	3.3	3.5	18.3	57.5	8.9	48.6	15.5	54	1	CS	1	0	0
Cardellina versicolor_1898.12.1.689	Parulidae	PASSERIFORMES	10670	1898.12.1.689	NHMUK	F	10.3	NA	NA	NA	18.8	60.2	9	51.2	15	53.8	2	APH	0	0	0
Cardellina versicolor_1898.12.1.689	Parulidae	PASSERIFORMES	10670	1898.12.1.689	NHMUK	F	10.9	6.2	3.3	3.8	18.6	57	8.4	48.6	14.7	55	1	CS	1	0	0
Cardinalis phoeniceus_1885.12.14.217	Cardinalidae	PASSERIFORMES	10745	1885.12.14.217	NHMUK	M	16	NA	NA	NA	23.3	82.9	11.6	71.3	14	79.6	2	APH	0	0	0
Cardinalis phoeniceus_1885.12.14.217	Cardinalidae	PASSERIFORMES	10745	1885.12.14.217	NHMUK	M	20.2	13.4	8.2	13.1	22.2	81	9.4	71.6	11.6	86	1	CS	1	0	0
Cardinalis phoeniceus_1885.2.10.34	Cardinalidae	PASSERIFORMES	10745	1885.2.10.34	NHMUK	F	15.1	NA	NA	NA	22.9	85	13.9	71.1	16.4	75.1	2	APH	0	0	0
Cardinalis phoeniceus_1885.2.10.34	Cardinalidae	PASSERIFORMES	10745	1885.2.10.34	NHMUK	F	19.5	12.9	7.9	13.1	25.7	84	12.3	71.7	14.6	80	1	CS	1	0	0
Cardinalis phoeniceus_85.12.14.217	Cardinalidae	PASSERIFORMES	10745	85.12.14.217	NHMUK	M	20.2	13.4	8.2	13.1	22.2	81	9.4	71.6	11.6	86	2	CS	1	0	0
Cardinalis phoeniceus_85.12.14.217	Cardinalidae	PASSERIFORMES	10745	85.12.14.217	NHMUK	M	20	NA	10	13.2	22.9	82	NA	NA	NA	89	1	GT	0	0	0
Cardinalis sinuatus_88.10.10.9184	Cardinalidae	PASSERIFORMES	10746	88.10.10.9184	NHMUK	M	17	10.8	7	12.6	25.6	93	13.6	79.4	14.6	110	2	CS	1	0	0
Cardinalis sinuatus_88.10.10.9184	Cardinalidae	PASSERIFORMES	10746	88.10.10.9184	NHMUK	M	16.2	NA	10.5	11.8	26.1	96	NA	NA	NA	109	1	GT	0	0	0
Cariama cristata_1903.12.20.213	Cariamidae	CARIAMIFORMES	4008	1903.12.20.213	NHMUK	M	68.4	37.9	15.2	17.8	222	366	37.7	328.3	10.3	294	2	DS	1	1	0
Cariama cristata_1903.12.20.213	Cariamidae	CARIAMIFORMES	4008	1903.12.20.213	NHMUK	M	66.4	37.9	15.2	17.2	222	360	38.5	321.5	10.7	292	1	MNC	1	1	0
Cariama cristata_90.2.14.26	Cariamidae	CARIAMIFORMES	4008	90.2.14.26	NHMUK	F	65.6	34.9	14.7	17.6	193	364	31.4	332.6	8.6	327	2	DS	1	0	0
Cariama cristata_90.2.14.26	Cariamidae	CARIAMIFORMES	4008	90.2.14.26	NHMUK	F	57.6	NA	15.3	18.9	190.8	372	NA	NA	NA	352	1	GT	0	0	0
Cariama cristata_90.2.14.26	Cariamidae	CARIAMIFORMES	4008	90.2.14.26	NHMUK	F	67.2	33.3	14.2	17.4	190	360	30	330	8.3	328	3	MNC	1	0	0
Caridonax fulgidus_73.5.12.1409	Alcedinidae	CORACIIFORMES	3469	73.5.12.1409	NHMUK	F	52.5	NA	15.3	16.6	27.8	136	NA	NA	NA	129	1	GT	0	0	0
Caridonax fulgidus_73.5.12.1409	Alcedinidae	CORACIIFORMES	3469	73.5.12.1409	NHMUK	F	51.9	37	13.9	16.1	21.6	132	29.6	102.4	22.4	110	2	MNC	1	0	0
Carpodacus pulcherrimus_1948.27.670	Fringillidae	PASSERIFORMES	10109	1948.27.670	NHMUK	M	13.6	NA	5.8	6.6	20	79	NA	NA	NA	65	1	GT	0	0	0
Carpodacus pulcherrimus_1948.27.670	Fringillidae	PASSERIFORMES	10109	1948.27.670	NHMUK	M	12.5	8.6	6.1	7.3	19	80.5	21.9	58.6	27.2	68	2	NT	1	0	0
Carpodacus roborowskii_1965.M.17870	Fringillidae	PASSERIFORMES	10118	1965.M.17870	NHMUK	M	17.3	NA	6.4	6.1	19.7	NA	NA	NA	NA	76	1	GT	0	0	0
Carpodacus roborowskii_1965.M.17870	Fringillidae	PASSERIFORMES	10118	1965.M.17870	NHMUK	M	15.5	11.5	6.5	6.4	16.7	122	41	81	33.6	78	2	NT	1	0	0
Carpodacus rubicilla_1960.16.11	Fringillidae	PASSERIFORMES	10121	1960.16.11	NHMUK	M	17.9	NA	9.5	11.2	24.8	120	NA	NA	NA	96	1	GT	0	0	0
Carpodacus rubicilla_1960.16.11	Fringillidae	PASSERIFORMES	10121	1960.16.11	NHMUK	M	15.5	11.5	8.3	11.2	21.7	118	37.2	80.8	31.5	86	2	NT	1	0	0
Carpodacus sibiricus_1907.12.20.311	Fringillidae	PASSERIFORMES	10122	1907.12.20.311	NHMUK	M	11.3	NA	5	6.7	16.6	72	NA	NA	NA	95	1	GT	0	0	0
Carpodacus sibiricus_1907.12.20.311	Fringillidae	PASSERIFORMES	10122	1907.12.20.311	NHMUK	M	11.3	6.8	6.2	7.5	15.4	72	16.5	55.5	22.9	90	2	NT	1	0	0
Carpodacus waltoni_1912.9.23.148	Fringillidae	PASSERIFORMES	10108	1912.9.23.148	NHMUK	M	12	NA	5.5	6.6	20.3	73	NA	NA	NA	62	1	GT	0	0	0
Carpodacus waltoni_1912.9.23.148	Fringillidae	PASSERIFORMES	10108	1912.9.23.148	NHMUK	M	11	7.8	5.6	6.8	18.3	72	14	58	19.4	62	2	NT	1	0	0
Carpodectes antoniae_88.1.1.1858	Cotingidae	PASSERIFORMES	5405	88.1.1.1858	NHMUK	M	19.1	NA	6.4	7.4	24.8	142	NA	NA	NA	71	1	GT	0	0	0
Carpodectes antoniae_88.1.1.1858	Cotingidae	PASSERIFORMES	5405	88.1.1.1858	NHMUK	M	20.6	11.6	6.5	7	24.8	140	25	115	17.9	68	2	PC	1	0	0
Carpodectes hopkei_98.3.12.8	Cotingidae	PASSERIFORMES	5404	98.3.12.8	NHMUK	M	23.1	NA	6.3	7.5	23.7	154	NA	NA	NA	95	1	GT	0	0	0
Carpodectes hopkei_98.3.12.8	Cotingidae	PASSERIFORMES	5404	98.3.12.8	NHMUK	M	21.8	11.3	7.7	7.3	23.1	157	21.5	135.5	13.7	94	2	PC	1	0	0
Carpornis melanocephala_95.4.1.888	Cotingidae	PASSERIFORMES	5356	95.4.1.888	NHMUK	M	19.7	9.6	5.2	6.5	20.7	110	23.1	86.9	21	89	2	CS	1	0	0
Carpornis melanocephala_95.4.1.888	Cotingidae	PASSERIFORMES	5356	95.4.1.888	NHMUK	M	18.6	NA	5	5.9	20.3	113	NA	NA	NA	90	1	GT	0	0	0
Carterornis castus_1883.5.30.73	Monarchidae	PASSERIFORMES	6826	1883.5.30.73	NHMUK	M	16.3	NA	4.9	4.2	19.8	70	11	59	15.7	67	1	CR	0	0	0
Carterornis castus_1883.5.30.73	Monarchidae	PASSERIFORMES	6826	1883.5.30.73	NHMUK	M	15.7	9.1	3.6	4.5	19.3	66	12	54	18.2	61	2	CS	1	0	0
Carterornis leucotis_1964.60.837	Monarchidae	PASSERIFORMES	6824	1964.60.837	NHMUK	M	16.1	NA	4.2	NA	NA	66	NA	NA	NA	64	2	BM	0	0	1
Carterornis leucotis_1964.60.837	Monarchidae	PASSERIFORMES	6824	1964.60.837	NHMUK	M	16.7	NA	4.8	NA	19	70	12	58	17.1	61	1	CR	0	0	1
Carterornis leucotis_1964.60.840	Monarchidae	PASSERIFORMES	6824	1964.60.840	NHMUK	F	13.9	NA	4.2	4	NA	68	NA	NA	NA	64	2	BM	0	0	0
Carterornis leucotis_1964.60.840	Monarchidae	PASSERIFORMES	6824	1964.60.840	NHMUK	F	14.7	8.6	4.2	4.3	17	67	10.3	56.7	15.4	66	1	CS	1	0	0
Carterornis leucotis_1964.60.852	Monarchidae	PASSERIFORMES	6824	1964.60.852	NHMUK	F	13.7	NA	4.5	4.3	NA	70	NA	NA	NA	65	2	BM	0	0	0
Carterornis leucotis_1964.60.852	Monarchidae	PASSERIFORMES	6824	1964.60.852	NHMUK	F	12.5	8.7	3.8	4.3	17.2	71	14.5	56.5	20.4	69	1	CS	1	0	0
Carterornis leucotis_1964.60.853	Monarchidae	PASSERIFORMES	6824	1964.60.853	NHMUK	M	15.6	NA	4.1	3.9	NA	71	NA	NA	NA	64	2	BM	0	0	1
Carterornis leucotis_1964.60.853	Monarchidae	PASSERIFORMES	6824	1964.60.853	NHMUK	M	15.9	NA	5	4.2	19.5	71	13	58	18.3	64	1	CR	0	0	1
Carterornis leucotis_1964.60.855	Monarchidae	PASSERIFORMES	6824	1964.60.855	NHMUK	M	16.4	NA	4.5	4.5	NA	72	NA	NA	NA	64	2	BM	0	0	1
Carterornis leucotis_1964.60.855	Monarchidae	PASSERIFORMES	6824	1964.60.855	NHMUK	M	17	NA	4.5	4.3	19.9	72	12	60	16.7	65	1	CR	0	0	1
Caryothraustes canadensis_1885.6.8.410	Cardinalidae	PASSERIFORMES	10748	1885.6.8.410	NHMUK	M	16.9	NA	NA	NA	20.2	92	16.5	75.5	17.9	67.5	1	APH	0	0	1
Caryothraustes canadensis_1885.6.8.410	Cardinalidae	PASSERIFORMES	10748	1885.6.8.410	NHMUK	M	19.4	NA	7.6	10.2	21.1	89	NA	NA	NA	72	2	GT	0	0	1
Caryothraustes celaeno_1894.7.1.1227	Cardinalidae	PASSERIFORMES	10749	1894.7.1.1227	NHMUK	M	18.1	NA	NA	NA	23.5	107	16.5	90.5	15.4	96.9	2	APH	0	0	0
Caryothraustes celaeno_1894.7.1.1227	Cardinalidae	PASSERIFORMES	10749	1894.7.1.1227	NHMUK	M	21.1	12.4	8.5	11.6	23.6	97	14	83	14.4	99	1	CS	1	0	0
Caryothraustes celaeno_74.7.1.1238	Cardinalidae	PASSERIFORMES	10749	74.7.1.1238	NHMUK	M	20.6	12.9	8.5	11.2	21.4	96	13.5	82.5	14.1	95	2	CS	1	0	0
Caryothraustes celaeno_74.7.1.1238	Cardinalidae	PASSERIFORMES	10749	74.7.1.1238	NHMUK	M	21.1	NA	8.5	12.3	23.1	100	NA	NA	NA	94	1	GT	0	0	0
Caryothraustes erythromelas_1885.6.8.406	Cardinalidae	PASSERIFORMES	10750	1885.6.8.406	NHMUK	M	19.2	NA	NA	NA	18.9	102.1	19.6	82.5	19.2	92.1	1	APH	0	0	1
Caryothraustes erythromelas_1885.6.8.406	Cardinalidae	PASSERIFORMES	10750	1885.6.8.406	NHMUK	U	23.9	NA	10.1	14.8	16.2	104	NA	NA	NA	92	2	GT	0	0	1
Caryothraustes poliogaster_1885.6.8.418	Cardinalidae	PASSERIFORMES	10747	1885.6.8.418	NHMUK	M	17	NA	NA	NA	21.8	96.9	18.7	78.2	19.3	75.2	1	APH	0	0	1
Caryothraustes poliogaster_1885.6.8.418	Cardinalidae	PASSERIFORMES	10747	1885.6.8.418	NHMUK	M	20.6	NA	11.2	12.6	22	94	NA	NA	NA	78	2	GT	0	0	1
Caryothraustes poliogaster_1885.6.8.420	Cardinalidae	PASSERIFORMES	10747	1885.6.8.420	NHMUK	F	17.6	NA	NA	NA	22.7	93.4	14.8	78.6	15.8	70.4	2	APH	0	0	0
Caryothraustes poliogaster_1885.6.8.420	Cardinalidae	PASSERIFORMES	10747	1885.6.8.420	NHMUK	F	19.4	12.3	8.3	10.3	22.2	91	12.4	78.6	13.6	73	1	CS	1	0	0
Castanozoster thoracicus_1895.4.1.285	Thraupidae	PASSERIFORMES	10958	1895.4.1.285	NHMUK	M	11.8	NA	3.1	4.3	20.3	67	NA	NA	NA	68	2	GT	0	0	0
Castanozoster thoracicus_1895.4.1.285	Thraupidae	PASSERIFORMES	10958	1895.4.1.285	NHMUK	M	12.3	7.2	3.5	4.2	20.1	67	12.9	54.1	19.3	57	1	TB	1	0	0
Casuarius bennetti_1939.12.9.992	Casuariidae	STRUTHIONIFORMES	54	1939.12.9.992	NHMUK	F	NA	NA	12.4	22	254.5	NA	NA	NA	NA	NA	1	GT	0	0	0
Casuarius bennetti_1939.12.9.992	Casuariidae	STRUTHIONIFORMES	54	1939.12.9.992	NHMUK	F	75.5	22.2	12.2	17.4	260	155	0.1	154.9	0.1	270	2	MNC	1	0	0
Catamblyrhynchus diadema_1902.3.13.414	Thraupidae	PASSERIFORMES	10751	1902.3.13.414	NHMUK	M	12.6	5.5	4	7.4	18.5	66.5	7.5	59	11.3	68	1	HM	1	0	0
Catamblyrhynchus diadema_1902.3.13.414	Thraupidae	PASSERIFORMES	10751	1902.3.13.414	NHMUK	M	8.7	NA	NA	8.1	NA	67.5	7	60.5	10.4	68	2	TT	0	0	0
Catamblyrhynchus diadema_1902.3.13.415	Thraupidae	PASSERIFORMES	10751	1902.3.13.415	NHMUK	F	12.5	5.5	4.2	7.2	18.7	69	10.1	58.9	14.6	63.5	1	HM	1	0	0
Catamblyrhynchus diadema_1902.3.13.415	Thraupidae	PASSERIFORMES	10751	1902.3.13.415	NHMUK	F	8.9	NA	NA	NA	19.6	66	9	57	13.6	65	2	TT	0	0	0
Catamenia inornata_1885.12.14.834	Thraupidae	PASSERIFORMES	11021	1885.12.14.834	NHMUK	M	10.4	6.1	5	7.2	19.8	76	11	65	14.5	63	1	AMGZ	1	0	0
Catamenia inornata_1885.12.14.834	Thraupidae	PASSERIFORMES	11021	1885.12.14.834	NHMUK	M	9.7	NA	5.2	6.9	22.1	76	NA	NA	NA	69	2	GT	0	0	0
Cataponera turdoides_96.6.10.5	Turdidae	PASSERIFORMES	9027	96.6.10.5	NHMUK	F	24.3	NA	5.6	7.2	35.7	112	NA	NA	NA	109	1	GT	0	0	0
Cataponera turdoides_96.6.10.5	Turdidae	PASSERIFORMES	9027	96.6.10.5	NHMUK	F	24	14.2	5.5	7.1	37	110	15.5	94.5	14.1	103	2	NS	1	0	0
Catharacta antarctica_1905.12.30.172	Stercorariidae	CHARADRIIFORMES	2683	1905.12.30.172	NHMUK	M	58.6	NA	11.6	18.7	72.6	417	NA	NA	NA	157	1	GT	0	0	0
Catharacta antarctica_1905.12.30.172	Stercorariidae	CHARADRIIFORMES	2683	1905.12.30.172	NHMUK	M	63.5	22	11	19.5	72	414	206	208	49.8	152	2	NJT	1	0	0
Catharacta antarctica_1955.6.N.11.2	Stercorariidae	CHARADRIIFORMES	2683	1955.6.N.11.2	NHMUK	F	58.1	NA	12.9	20.3	77.7	421	NA	NA	NA	143	1	GT	0	0	0
Catharacta antarctica_1955.6.N.11.2	Stercorariidae	CHARADRIIFORMES	2683	1955.6.N.11.2	NHMUK	F	59.2	23.6	11.3	21.6	72.6	417	208	209	49.9	157	2	NJT	1	0	0
Catharopeza bishopi_1885.3.8.229	Parulidae	PASSERIFORMES	10597	1885.3.8.229	NHMUK	F	15.5	NA	NA	NA	23.5	69	13	56	18.8	51.7	2	APH	0	0	0
Catharopeza bishopi_1885.3.8.229	Parulidae	PASSERIFORMES	10597	1885.3.8.229	NHMUK	F	16	9.9	4.3	4.3	23.4	71	15.7	55.3	22.1	46	1	CS	1	0	0
Catharopeza bishopi_1898.2.8.50	Parulidae	PASSERIFORMES	10597	1898.2.8.50	NHMUK	M	14.3	NA	NA	NA	22.3	68.9	14.4	54.5	20.9	50.1	2	APH	0	0	0
Catharopeza bishopi_1898.2.8.50	Parulidae	PASSERIFORMES	10597	1898.2.8.50	NHMUK	M	15.7	8.9	3.7	4.3	22.3	63	14.5	48.5	23	52	1	CS	1	0	0
Catharopeza bishopi_1898.2.8.55	Parulidae	PASSERIFORMES	10597	1898.2.8.55	NHMUK	F	14.8	NA	NA	NA	23.1	71.3	14	57.3	19.6	53.5	2	APH	0	0	0
Catharopeza bishopi_1898.2.8.55	Parulidae	PASSERIFORMES	10597	1898.2.8.55	NHMUK	F	15.9	9.2	4.2	4	23.1	67	15.1	51.9	22.5	51	1	CS	1	0	0
Catharopeza bishopi_98.2.8.49	Parulidae	PASSERIFORMES	10597	98.2.8.49	NHMUK	M	16.5	9.1	4	4.2	21.8	63	12.3	50.7	19.5	51	2	CS	1	0	0
Catharopeza bishopi_98.2.8.49	Parulidae	PASSERIFORMES	10597	98.2.8.49	NHMUK	M	15.9	NA	4.1	4.2	22.1	64	NA	NA	NA	51	1	GT	0	0	0
Cathartes melambrotus_1898.10.31.2	Cathartidae	CATHARTIFORMES	2955	1898.10.31.2	NHMUK	M	57.6	NA	14.5	19.2	67.5	505	NA	NA	NA	230	2	GT	0	0	0
Cathartes melambrotus_1898.10.31.2	Cathartidae	CATHARTIFORMES	2955	1898.10.31.2	NHMUK	M	54.6	28.1	14.5	18.4	57.9	510	89.7	420.3	17.6	258	1	TB	1	0	0
Catharus fuscater_1896.10.6.2	Turdidae	PASSERIFORMES	8910	1896.10.6.2	NHMUK	M	17.2	10.5	3.1	4.6	33.6	88.5	13.2	75.3	14.9	83	1	HM	1	0	0
Catharus fuscater_1896.10.6.2	Turdidae	PASSERIFORMES	8910	1896.10.6.2	NHMUK	M	21.2	NA	NA	NA	32.1	88.5	13	75.5	14.7	82.5	2	TT	0	0	0
Catharus fuscater_1896.10.6.3	Turdidae	PASSERIFORMES	8910	1896.10.6.3	NHMUK	M	18.1	9.8	3.5	4.7	35.6	87	15.3	71.7	17.6	79	1	HM	1	0	0
Catharus fuscater_1896.10.6.3	Turdidae	PASSERIFORMES	8910	1896.10.6.3	NHMUK	M	22.4	NA	NA	NA	34	90	15	75	16.7	80	2	TT	0	0	0
Ceblepyris cinereus_1931.8.18.1612	Campephagidae	PASSERIFORMES	6466	1931.8.18.1612	NHMUK	M	22.4	NA	8.3	6.5	24	108	26	82	24.1	78	2	CR	0	0	0
Ceblepyris cinereus_1931.8.18.1612	Campephagidae	PASSERIFORMES	6466	1931.8.18.1612	NHMUK	M	21.1	12.8	6.9	7	22.7	106	25.1	80.9	23.7	101	1	CS	1	0	0
Ceblepyris cinereus_1931.8.18.1619	Campephagidae	PASSERIFORMES	6466	1931.8.18.1619	NHMUK	M	21.2	13.1	7.2	7	21.4	108	25.5	82.5	23.6	102	2	CS	1	0	0
Ceblepyris cinereus_1931.8.18.1619	Campephagidae	PASSERIFORMES	6466	1931.8.18.1619	NHMUK	M	22.4	NA	7.4	7.2	21.9	103	NA	NA	NA	100	1	GT	0	0	0
Ceblepyris cucullatus_1959.5.261	Campephagidae	PASSERIFORMES	6465	1959.5.261	NHMUK	M	21.9	NA	7.5	6.1	24.7	98	24	74	24.5	73	2	CR	0	0	0
Ceblepyris cucullatus_1959.5.261	Campephagidae	PASSERIFORMES	6465	1959.5.261	NHMUK	M	20.7	12.5	6.6	6.3	22.6	96.5	22.8	73.7	23.6	85	1	CS	1	0	0
Ceblepyris cucullatus_95.5.1.110	Campephagidae	PASSERIFORMES	6465	95.5.1.110	NHMUK	M	20.8	NA	7.7	6	27	97	21	76	21.6	85	2	CR	0	0	0
Ceblepyris cucullatus_95.5.1.110	Campephagidae	PASSERIFORMES	6465	95.5.1.110	NHMUK	M	21	12.9	6.9	6.3	23.4	95	22.3	72.7	23.5	86	1	CS	1	0	0
Ceblepyris graueri_1984.10.6	Campephagidae	PASSERIFORMES	6467	1984.10.6	NHMUK	M	20.2	NA	7.9	6.3	23.4	111	25	86	22.5	79	2	CR	0	0	0
Ceblepyris graueri_1984.10.6	Campephagidae	PASSERIFORMES	6467	1984.10.6	NHMUK	M	18.6	11.1	5.9	6.4	21.2	109	22.3	86.7	20.5	106	1	CS	1	0	0
Cecropis abyssinica_1912.10.15.487	Hirundinidae	PASSERIFORMES	7700	1912.10.15.487	NHMUK	F	10.2	NA	NA	2.8	12	116.2	51.5	64.7	44.3	73.2	2	APH	0	0	0
Cecropis abyssinica_1912.10.15.487	Hirundinidae	PASSERIFORMES	7700	1912.10.15.487	NHMUK	F	8.7	4.1	3.5	2.5	12	104	51.4	52.6	49.4	74	1	CS	1	0	0
Cecropis abyssinica_1967-126	Hirundinidae	PASSERIFORMES	7700	1967-126	ZFMK	M	12.9	NA	NA	5.2	12.6	113	51	62	45.1	107	2	AN	0	0	1
Cecropis abyssinica_1967-126	Hirundinidae	PASSERIFORMES	7700	1967-126	ZFMK	M	11.4	NA	NA	3.8	12.9	104.6	54	50.6	51.6	107.9	1	APH	0	0	1
Cecropis semirufa_1885.9.1.15	Hirundinidae	PASSERIFORMES	7701	1885.9.1.15	NHMUK	F	12	NA	NA	NA	16.3	132	63.2	68.8	47.9	107.8	2	APH	0	0	0
Cecropis semirufa_1885.9.1.15	Hirundinidae	PASSERIFORMES	7701	1885.9.1.15	NHMUK	F	11.4	5.2	4.2	3.4	16.1	128	62.1	65.9	48.5	111	1	CS	1	0	0
Celebesica abbotti_292620	Campephagidae	PASSERIFORMES	6504	292620	AMNH	M	26	NA	7	6.7	27	107	27	80	25.2	90	2	CR	0	0	0
Celebesica abbotti_292620	Campephagidae	PASSERIFORMES	6504	292620	AMNH	M	23.3	13.9	5.7	6.8	25.4	107	25	82	23.4	98.5	1	CS	1	0	0
Celeus elegans_1902.10.31.6	Picidae	PICIFORMES	3897	1902.10.31.6	NHMUK	M	32	NA	7.7	7.9	25.1	158	NA	NA	NA	123	1	GT	0	0	0
Celeus elegans_1902.10.31.6	Picidae	PICIFORMES	3897	1902.10.31.6	NHMUK	M	31.4	22.6	8.5	8	22.4	156.5	27.7	128.8	17.7	123	2	TB/HM	1	0	0
Celeus galeatus_1905.10.12.128	Picidae	PICIFORMES	3899	1905.10.12.128	NHMUK	M	37	NA	8.2	7.9	NA	178	NA	NA	NA	119	1	GT	0	0	0
Celeus galeatus_1905.10.12.128	Picidae	PICIFORMES	3899	1905.10.12.128	NHMUK	M	34.4	25.1	8.7	7.7	24.7	163	37.2	125.8	22.8	100	2	MNC	1	0	0
Celeus loricatus_88.8.5.619	Picidae	PICIFORMES	3886	88.8.5.619	NHMUK	M	24.6	NA	6.3	6.8	20.1	115	NA	NA	NA	65	1	GT	0	0	0
Celeus loricatus_88.8.5.619	Picidae	PICIFORMES	3886	88.8.5.619	NHMUK	M	23.2	16.8	6.5	6.1	19.1	118	29.6	88.4	25.1	67	2	TL	1	0	0
Celeus spectabilis_1888.8.5.577	Picidae	PICIFORMES	3891	1888.8.5.577	NHMUK	U	29.7	NA	9.1	8.8	24.1	155	NA	NA	NA	107	2	GT	0	0	0
Celeus spectabilis_1888.8.5.577	Picidae	PICIFORMES	3891	1888.8.5.577	NHMUK	U	28.7	22.2	9.1	8.7	23	148	24.1	123.9	16.3	77	1	MNC	1	0	0
Celeus undatus_1889.2.26.341	Picidae	PICIFORMES	3894	1889.2.26.341	NHMUK	M	23.5	NA	6.7	6.3	21.3	127	NA	NA	NA	87	2	GT	0	0	0
Celeus undatus_1889.2.26.341	Picidae	PICIFORMES	3894	1889.2.26.341	NHMUK	M	22.2	15.6	6.9	6.3	23.1	126	32.7	93.3	26	73	1	TB	1	0	0
Centropus anselli_1920.6.26.87	Cuculidae	CUCULIFORMES	1610	1920.6.26.87	NHMUK	M	37.4	NA	10.2	13.8	46.1	185	NA	NA	NA	268	2	GT	0	0	0
Centropus anselli_1920.6.26.87	Cuculidae	CUCULIFORMES	1610	1920.6.26.87	NHMUK	M	37.4	22.7	10.5	13.8	48.3	183	14	169	7.7	272	1	NJT	1	0	0
Centropus bernsteini_1911.12.20.962	Cuculidae	CUCULIFORMES	1625	1911.12.20.962	NHMUK	M	35.5	NA	8.6	14.2	42.8	180	NA	NA	NA	260	1	GT	0	0	0
Centropus bernsteini_1911.12.20.962	Cuculidae	CUCULIFORMES	1625	1911.12.20.962	NHMUK	M	34.6	20	8.4	14.2	44.2	182	25	157	13.7	247	2	NJT	1	0	0
Centropus goliath_87.12.19.285	Cuculidae	CUCULIFORMES	1619	87.12.19.285	NHMUK	F	59.4	NA	14.4	23.3	64.4	278	NA	NA	NA	417	1	GT	0	0	0
Centropus goliath_87.12.19.285	Cuculidae	CUCULIFORMES	1619	87.12.19.285	NHMUK	F	51.2	32.9	15.4	23.4	58.7	275	25	250	9.1	418	2	NJT	1	0	0
Centropus grillii_1932.10.31.11	Cuculidae	CUCULIFORMES	1621	1932.10.31.11	NHMUK	M	25.3	NA	6.5	11.4	36.9	146	NA	NA	NA	155	1	GT	0	0	0
Centropus grillii_1932.10.31.11	Cuculidae	CUCULIFORMES	1621	1932.10.31.11	NHMUK	M	24.5	12.9	6	10.4	39	146	31	115	21.2	156	2	NJT	1	0	0
Centropus leucogaster_1923.11.12.42	Cuculidae	CUCULIFORMES	1611	1923.11.12.42	NHMUK	M	41	24.8	9.7	14.7	54.6	185	17.2	167.8	9.3	288	1	ECJ	1	0	0
Centropus leucogaster_1923.11.12.42	Cuculidae	CUCULIFORMES	1611	1923.11.12.42	NHMUK	M	44.5	NA	8	14.5	53.3	182	NA	NA	NA	265	2	GT	0	0	0
Centropus nigrorufus_1969.41.1085	Cuculidae	CUCULIFORMES	1616	1969.41.1085	NHMUK	M	40.9	NA	10.2	15.8	58.1	204	NA	NA	NA	239	1	GT	0	0	0
Centropus nigrorufus_1969.41.1085	Cuculidae	CUCULIFORMES	1616	1969.41.1085	NHMUK	M	42.4	27.1	11	15.8	57.5	200	19	181	9.5	237	2	NJT	1	0	0
Centropus rectunguis_1936.4.12.291	Cuculidae	CUCULIFORMES	1608	1936.4.12.291	NHMUK	M	37.7	NA	9.1	15.4	46.3	161	NA	NA	NA	197	1	GT	0	0	0
Centropus rectunguis_1936.4.12.291	Cuculidae	CUCULIFORMES	1608	1936.4.12.291	NHMUK	M	42.6	27.1	8.9	15.4	42.6	164	15.1	148.9	9.2	182	2	HM	1	0	0
Centropus spilopterus_1873.5.12.1789	Cuculidae	CUCULIFORMES	1627	1873.5.12.1789	NHMUK	M	38.5	NA	9.1	17.4	46.7	243	NA	NA	NA	296	2	GT	0	0	0
Centropus spilopterus_1873.5.12.1789	Cuculidae	CUCULIFORMES	1627	1873.5.12.1789	NHMUK	M	38.2	20.9	9.4	16.5	53.8	233	45.2	187.8	19.4	282	1	MNC	1	0	0
Centropus spilopterus_73.5.12.1789	Cuculidae	CUCULIFORMES	1627	73.5.12.1789	NHMUK	M	38.5	NA	9.1	17.4	46.7	243	NA	NA	NA	296	1	GT	0	0	0
Centropus spilopterus_73.5.12.1789	Cuculidae	CUCULIFORMES	1627	73.5.12.1789	NHMUK	M	38.2	20.9	9.4	16.5	53.8	233	45.2	187.8	19.4	282	2	MNC	1	0	0
Centropus steerii_1912.9.8.30	Cuculidae	CUCULIFORMES	1607	1912.9.8.30	NHMUK	M	39.3	NA	10	15.2	39.9	161	NA	NA	NA	250	1	GT	0	0	0
Centropus steerii_1912.9.8.30	Cuculidae	CUCULIFORMES	1607	1912.9.8.30	NHMUK	M	40.1	25.3	10.1	14.9	42.7	158	6	152	3.8	240	2	NJT	1	0	0
Centropus violaceus_1939.12.9.1725	Cuculidae	CUCULIFORMES	1624	1939.12.9.1725	NHMUK	M	68.5	NA	11.6	22.9	69	226	NA	NA	NA	311	1	GT	0	0	0
Centropus violaceus_1939.12.9.1725	Cuculidae	CUCULIFORMES	1624	1939.12.9.1725	NHMUK	M	66.9	45.4	12.9	27	65.5	215	23	192	10.7	313	2	NJT	1	0	0
Cephalopterus ornatus_1881.5.1.4877	Cotingidae	PASSERIFORMES	5376	1881.5.1.4877	NHMUK	F	57.3	37.4	19.6	19.2	48.4	285	46	239	16.1	171.1	1	NS	1	1	0
Cephalopterus ornatus_1881.5.1.4877	Cotingidae	PASSERIFORMES	5376	1881.5.1.4877	NHMUK	F	NA	39.4	19.1	20.1	49.8	285	54.3	230.7	19.1	171	2	TB	1	1	0
Cephalopterus ornatus_1888.1.20.871	Cotingidae	PASSERIFORMES	5376	1888.1.20.871	NHMUK	M	57	37.4	20.7	20.2	48.1	291	44.6	246.4	15.3	173.3	1	NS	1	1	0
Cephalopterus ornatus_1888.1.20.871	Cotingidae	PASSERIFORMES	5376	1888.1.20.871	NHMUK	M	NA	40	21.7	21.8	48	283	43.8	239.2	15.5	184	2	TB	1	1	0
Cephalopterus ornatus_1888.1.20.872	Cotingidae	PASSERIFORMES	5376	1888.1.20.872	NHMUK	F	57.6	35.8	19.5	17.5	47.2	247	47	200	19	146.2	1	NS	1	1	0
Cephalopterus ornatus_1888.1.20.872	Cotingidae	PASSERIFORMES	5376	1888.1.20.872	NHMUK	F	NA	35.2	19.3	19.2	46.8	250	48.9	201.1	19.6	163	2	TB	1	1	0
Cephalopterus ornatus_88.1.20.871	Cotingidae	PASSERIFORMES	5376	88.1.20.871	NHMUK	M	57	NA	20.9	22.2	51.7	283	NA	NA	NA	167	1	GT	0	0	0
Cephalopterus ornatus_88.1.20.871	Cotingidae	PASSERIFORMES	5376	88.1.20.871	NHMUK	M	57	37.4	20.7	20.2	48.1	291	44.6	246.4	15.3	173.3	2	NS	1	0	0
Cepphus grylle_1919.12.10.687	Alcidae	CHARADRIIFORMES	2697	1919.12.10.687	NHMUK	M	42.3	NA	6.4	10.6	34.6	157	NA	NA	NA	47	2	GT	0	0	0
Cepphus grylle_1919.12.10.687	Alcidae	CHARADRIIFORMES	2697	1919.12.10.687	NHMUK	M	36	20.3	6.3	10.6	31.1	152	61	91	40.1	46	1	NJT	1	0	0
Ceratogymna atrata_1926.8.8.164	Bucerotidae	BUCEROTIFORMES	3285	1926.8.8.164	NHMUK	M	176	131.5	41	46.7	50.8	395	70.7	324.3	17.9	320	1	MNC	1	0	0
Ceratogymna atrata_1926.8.8.164	Bucerotidae	BUCEROTIFORMES	3285	1926.8.8.164	NHMUK	M	144	NA	NA	NA	61.2	383	74	309	19.3	185	2	MS	0	0	0
Ceratopipra cornuta_88.1.20.33	Pipridae	PASSERIFORMES	5312	88.1.20.33	NHMUK	M	13.3	7.2	4.2	4.6	17.6	64	8.8	55.2	13.8	45	2	CS	1	0	0
Ceratopipra cornuta_88.1.20.33	Pipridae	PASSERIFORMES	5312	88.1.20.33	NHMUK	M	12.9	NA	4.1	4.2	18.4	66	NA	NA	NA	44	1	GT	0	0	0
Cercibis oxycerca_92.1.16.33	Threskiornithidae	PELECANIFORMES	2183	92.1.16.33	NHMUK	M	166.6	NA	18.1	23.1	75.8	410	NA	NA	NA	295	1	GT	0	0	0
Cercibis oxycerca_92.1.16.33	Threskiornithidae	PELECANIFORMES	2183	92.1.16.33	NHMUK	M	166	143	18	23.5	76.7	396	143	253	36.1	274	2	MNC	1	0	0
Cercomacra brasiliana_55.12.17.76	Thamnophilidae	PASSERIFORMES	4712	55.12.17.76	NHMUK	M	15.4	9.4	4.4	4.1	18.6	59	5.2	53.8	8.8	67	2	CS	1	0	0
Cercomacra brasiliana_55.12.17.76	Thamnophilidae	PASSERIFORMES	4712	55.12.17.76	NHMUK	M	16.1	NA	4.2	3.9	19.5	59	NA	NA	NA	73	1	GT	0	0	0
Cercomacroides fuscicauda_222932	Thamnophilidae	PASSERIFORMES	4721	222932	FMNH	M	NA	11.5	5.1	4.9	23.7	65	NA	NA	NA	79	1	BGF	1	0	0
Cercomacroides fuscicauda_222932	Thamnophilidae	PASSERIFORMES	4721	222932	FMNH	M	14.5	NA	NA	5.3	26.2	66	5.1	60.9	7.7	65	2	FAMC	0	0	0
Cercomacroides fuscicauda_251857	Thamnophilidae	PASSERIFORMES	4721	251857	FMNH	M	NA	11.5	4.8	4.7	24.1	67	NA	NA	NA	74	1	BGF	1	0	0
Cercomacroides fuscicauda_251857	Thamnophilidae	PASSERIFORMES	4721	251857	FMNH	M	14.8	NA	NA	5.1	25.9	69	4.7	64.3	6.8	65	2	FAMC	0	0	0
Cercomacroides fuscicauda_251898	Thamnophilidae	PASSERIFORMES	4721	251898	FMNH	F	NA	10.2	4.5	5	22.9	62	NA	NA	NA	74	1	BGF	1	0	0
Cercomacroides fuscicauda_251898	Thamnophilidae	PASSERIFORMES	4721	251898	FMNH	F	14.2	NA	NA	5.1	24.8	63	5.3	57.7	8.5	62	2	FAMC	0	0	0
Cercomacroides fuscicauda_433376	Thamnophilidae	PASSERIFORMES	4721	433376	FMNH	F	NA	10.5	4.9	4.1	24.6	64	NA	NA	NA	82	1	BGF	1	0	0
Cercomacroides fuscicauda_433376	Thamnophilidae	PASSERIFORMES	4721	433376	FMNH	F	13.9	NA	NA	4.9	26	65	6.1	58.9	9.4	67	2	FAMC	0	0	0
Cerorhinca monocerata_1897.10.30.134	Alcidae	CHARADRIIFORMES	2685	1897.10.30.134	NHMUK	M	43.2	NA	9.7	19.8	30	192	NA	NA	NA	57	1	GT	0	0	0
Cerorhinca monocerata_1897.10.30.134	Alcidae	CHARADRIIFORMES	2685	1897.10.30.134	NHMUK	M	52.9	27.5	9.4	19.2	31.8	185	94	91	50.8	53	2	MNC	1	0	0
Certhia manipurensis_1905.9.10.525	Certhiidae	PASSERIFORMES	8530	1905.9.10.525	NHMUK	U	20.9	13.5	2.5	2.9	16.2	71	10.1	60.9	14.2	77.5	2	CS	1	0	0
Certhia manipurensis_1905.9.10.525	Certhiidae	PASSERIFORMES	8530	1905.9.10.525	NHMUK	U	21.1	NA	2.3	2.7	15.8	71	NA	NA	NA	87	1	GT	0	0	0
Certhiaxis mustelinus_89.5.14.198	Furnariidae	PASSERIFORMES	5249	89.5.14.198	NHMUK	M	16.2	10.6	2.8	3.2	18.7	58.5	7.2	51.3	12.3	60	2	CS	1	0	0
Certhiaxis mustelinus_89.5.14.198	Furnariidae	PASSERIFORMES	5249	89.5.14.198	NHMUK	M	15.3	NA	3	NA	19.6	61	NA	NA	NA	60	1	GT	0	0	0
Certhilauda chuana_1914.6.12.246	Alaudidae	PASSERIFORMES	7262	1914.6.12.246	NHMUK	F	17.9	10.5	3.4	3.9	25.6	89	19.6	69.4	22	70	2	CV	1	0	0
Certhilauda chuana_1914.6.12.246	Alaudidae	PASSERIFORMES	7262	1914.6.12.246	NHMUK	F	18.7	NA	3.5	4	26.6	92	NA	NA	NA	71	1	GT	0	0	0
Certhilauda curvirostris_1965.M.6591	Alaudidae	PASSERIFORMES	7264	1965.M.6591	NHMUK	M	27.8	17.3	4.7	5.2	26.7	114	27	87	23.7	84	2	CV	1	0	0
Certhilauda curvirostris_1965.M.6591	Alaudidae	PASSERIFORMES	7264	1965.M.6591	NHMUK	M	26.9	NA	4.7	5.4	28.4	113	NA	NA	NA	88	1	GT	0	0	0
Certhionyx variegatus_1965.43.1009	Meliphagidae	PASSERIFORMES	6071	1965.43.1009	NHMUK	M	21.6	NA	3.3	3.8	19.4	85	NA	NA	NA	70	2	GT	0	0	0
Certhionyx variegatus_1965.43.1009	Meliphagidae	PASSERIFORMES	6071	1965.43.1009	NHMUK	M	22.3	NA	3.5	3.9	NA	86	NA	NA	NA	69.5	1	NF	0	0	0
Certhionyx variegatus_1965.43.1009	Meliphagidae	PASSERIFORMES	6071	1965.43.1009	NHMUK	M	20	11.8	3.8	3.6	21	85	24.5	60.5	28.8	68	3	NS	1	0	0
Certhionyx variegatus_1965.5.96	Meliphagidae	PASSERIFORMES	6071	1965.5.96	NHMUK	F	20.8	NA	3.2	3.5	NA	84	NA	NA	NA	66.5	1	NF	0	0	0
Certhionyx variegatus_1965.5.96	Meliphagidae	PASSERIFORMES	6071	1965.5.96	NHMUK	F	19.5	11.2	3.4	3.3	22	80	21.6	58.4	27	63	2	NS	1	0	0
Certhionyx variegatus_1965.5.98	Meliphagidae	PASSERIFORMES	6071	1965.5.98	NHMUK	M	19.7	NA	3.5	3.5	NA	86	NA	NA	NA	61.5	1	NF	0	0	0
Certhionyx variegatus_1965.5.98	Meliphagidae	PASSERIFORMES	6071	1965.5.98	NHMUK	M	19	10	3.8	3.4	21	82	24	58	29.3	65	2	NS	1	0	0
Certhionyx variegatus_1965.5.99	Meliphagidae	PASSERIFORMES	6071	1965.5.99	NHMUK	F	21.3	NA	2.9	3.7	NA	86	NA	NA	NA	65.5	1	NF	0	0	0
Certhionyx variegatus_1965.5.99	Meliphagidae	PASSERIFORMES	6071	1965.5.99	NHMUK	F	20.1	11	2.9	3.6	21.7	82	19.9	62.1	24.3	66	2	NS	1	0	0
Ceyx cyanopectus_88.10.20.166.	Alcedinidae	CORACIIFORMES	3428	88.10.20.166.	NHMUK	M	38.4	31.7	6.2	7.7	12.6	61	15.3	45.7	25.1	21	1	JAT	1	1	0
Ceyx cyanopectus_88.10.20.166.	Alcedinidae	CORACIIFORMES	3428	88.10.20.166.	NHMUK	M	39.2	30.7	6.6	7.5	10.7	60	15	45	25	25	2	SEIJ	1	1	0
Ceyx cyanopectus_96.6-6.850	Alcedinidae	CORACIIFORMES	3428	96.6-6.850	NHMUK	M	36.5	30.2	6.2	7.7	8.9	59	13.2	45.8	22.4	21	2	JAT	1	1	0
Ceyx cyanopectus_96.6-6.850	Alcedinidae	CORACIIFORMES	3428	96.6-6.850	NHMUK	M	35.7	28.5	5.8	7.7	9	58	13.8	44.2	23.8	26	1	SEIJ	1	1	0
Ceyx fallax_88.10.20.391	Alcedinidae	CORACIIFORMES	3412	88.10.20.391	NHMUK	U	35.5	NA	7.4	7	NA	60	NA	NA	NA	23	1	GT	0	0	0
Ceyx fallax_88.10.20.391	Alcedinidae	CORACIIFORMES	3412	88.10.20.391	NHMUK	U	31.2	27.5	7.5	6.9	7.3	59	12.3	46.7	20.8	29	2	SEIJ	1	0	0
Ceyx melanurus_96.6.6.848	Alcedinidae	CORACIIFORMES	3413	96.6.6.848	NHMUK	F	34.4	27.8	7.9	7.5	8.7	55	12.3	42.7	22.4	17	2	DS	1	0	0
Ceyx melanurus_96.6.6.848	Alcedinidae	CORACIIFORMES	3413	96.6.6.848	NHMUK	F	33.5	NA	7.4	7.4	9.2	55	NA	NA	NA	17.1	1	GT	0	0	0
Ceyx nigrirostris_637283	Alcedinidae	CORACIIFORMES	3429	637283	AMNH	F	41	31.5	6.4	7.4	9.4	59	12.2	46.8	20.6	23.6	2	BCW	1	0	0
Ceyx nigrirostris_637283	Alcedinidae	CORACIIFORMES	3429	637283	AMNH	F	39	NA	NA	NA	NA	57	NA	NA	NA	NA	1	NJC	0	0	0
Ceyx websteri_1967.3.3	Alcedinidae	CORACIIFORMES	3434	1967.3.3	NHMUK	M	53.2	NA	8.6	11.6	12.2	86	NA	NA	NA	40	1	GT	0	0	0
Ceyx websteri_1967.3.3	Alcedinidae	CORACIIFORMES	3434	1967.3.3	NHMUK	M	52.6	39.3	8.6	11.8	12.1	89	21	68	23.6	40	2	SEIJ	1	0	0
Chaetocercus astreans_87.3.22.1138	Trochilidae	CAPRIMULGIFORMES	1540	87.3.22.1138	NHMUK	U	19.1	NA	1.2	1.5	4.2	36	NA	NA	NA	16	1	GT	0	0	0
Chaetocercus astreans_87.3.22.1138	Trochilidae	CAPRIMULGIFORMES	1540	87.3.22.1138	NHMUK	F	16.3	13.8	1.4	1.3	4	33.7	22	11.7	65.3	16	2	MNC	1	0	0
Chaetops frenatus_38.5.12.2	Chaetopidae	PASSERIFORMES	7118	38.5.12.2	NHMUK	U	26.5	13	4.3	4.9	35.2	88	8.8	79.2	10	78	2	CV	1	0	0
Chaetops frenatus_38.5.12.2	Chaetopidae	PASSERIFORMES	7118	38.5.12.2	NHMUK	U	25.8	NA	4.3	5.1	39.3	88	NA	NA	NA	67	1	GT	0	0	0
Chaetorhynchus papuensis_1913.3.6.176	Lamproliidae	PASSERIFORMES	6681	1913.3.6.176	NHMUK	M	21.6	NA	7.4	7.3	18.7	109	24	85	22	85	2	CR	0	0	0
Chaetorhynchus papuensis_1913.3.6.176	Lamproliidae	PASSERIFORMES	6681	1913.3.6.176	NHMUK	M	18.9	9.6	4.9	7.2	18.8	103.5	25	78.5	24.2	93	1	CS	1	0	0
Chaetura fumosa_90.2.18.48	Apodidae	CAPRIMULGIFORMES	1129	90.2.18.48	NHMUK	M	6.5	NA	2.3	NA	10.4	105	NA	NA	NA	43	1	GT	0	0	0
Chaetura fumosa_90.2.18.48	Apodidae	CAPRIMULGIFORMES	1129	90.2.18.48	NHMUK	M	5.5	2.5	1.6	NA	10.2	99	65	34	65.7	34	2	NJT	1	0	0
Chalcites crassirostris_88.12.10.354	Cuculidae	CUCULIFORMES	1681	88.12.10.354	NHMUK	U	15.8	NA	5.3	4.6	15.7	88	NA	NA	NA	59	1	GT	0	0	0
Chalcites crassirostris_88.12.10.354	Cuculidae	CUCULIFORMES	1681	88.12.10.354	NHMUK	U	17.8	10.7	5.2	4.4	16.4	86	34.2	51.8	39.8	57	2	MNC	1	0	0
Chalcites lucidus_79.3.4.56	Cuculidae	CUCULIFORMES	1678	79.3.4.56	NHMUK	M	18.3	NA	5.6	4.6	21.7	108	NA	NA	NA	81	1	GT	0	0	0
Chalcites lucidus_79.3.4.56	Cuculidae	CUCULIFORMES	1678	79.3.4.56	NHMUK	M	18.1	10.3	5.6	4.6	18.3	107	46.1	60.9	43.1	69	2	MNC	1	0	0
Chalcites megarhynchus_1873.5.12.386	Cuculidae	CUCULIFORMES	1674	1873.5.12.386	NHMUK	M	24.3	NA	6.2	6.6	16.5	98	NA	NA	NA	76	2	GT	0	0	0
Chalcites megarhynchus_1873.5.12.386	Cuculidae	CUCULIFORMES	1674	1873.5.12.386	NHMUK	M	23.3	18.5	6.2	6.4	15.4	97	28.1	68.9	29	73	1	MNC	1	0	0
Chalcites megarhynchus_73.5.12.386	Cuculidae	CUCULIFORMES	1674	73.5.12.386	NHMUK	M	24.3	NA	6.2	6.6	16.5	98	NA	NA	NA	76	1	GT	0	0	0
Chalcites megarhynchus_73.5.12.386	Cuculidae	CUCULIFORMES	1674	73.5.12.386	NHMUK	M	23.3	18.5	6.2	6.4	15.4	97	28.1	68.9	29	73	2	MNC	1	0	0
Chalcites meyerii_1939.12.9.1512	Cuculidae	CUCULIFORMES	1679	1939.12.9.1512	NHMUK	M	15.4	NA	4.7	4.2	12.3	89	NA	NA	NA	70	1	GT	0	0	0
Chalcites meyerii_1939.12.9.1512	Cuculidae	CUCULIFORMES	1679	1939.12.9.1512	NHMUK	M	16.9	9.9	4.2	4	16.5	89	26.8	62.2	30.1	63	2	MNC	1	0	0
Chalcites minutillus_1964.60.139	Cuculidae	CUCULIFORMES	1680	1964.60.139	NHMUK	M	15	NA	5.4	4.9	16.5	96	NA	NA	NA	62	1	GT	0	0	0
Chalcites minutillus_1964.60.139	Cuculidae	CUCULIFORMES	1680	1964.60.139	NHMUK	M	21.3	12.5	5.4	4.6	14.6	94	35.3	58.7	37.6	60	2	HM	1	0	0
Chalcites ruficollis_1901.4.28.15	Cuculidae	CUCULIFORMES	1677	1901.4.28.15	NHMUK	F	15.9	NA	4.8	NA	16.5	95	NA	NA	NA	62	1	GT	0	0	0
Chalcites ruficollis_1901.4.28.15	Cuculidae	CUCULIFORMES	1677	1901.4.28.15	NHMUK	F	16.8	11	4.7	4.5	17.9	95	36.2	58.8	38.1	62	2	MNC	1	0	0
Chalcomitra balfouri_99.8.11.19	Nectariniidae	PASSERIFORMES	9515	99.8.11.19	NHMUK	M	22.7	17	3.4	3.7	20.3	64	9.8	54.2	15.3	50	2	CS	1	0	0
Chalcomitra balfouri_99.8.11.19	Nectariniidae	PASSERIFORMES	9515	99.8.11.19	NHMUK	M	22.8	16.2	3.2	3.5	21	62	10	52	16.1	53	3	CS	1	0	0
Chalcomitra balfouri_99.8.11.19	Nectariniidae	PASSERIFORMES	9515	99.8.11.19	NHMUK	M	22.9	NA	3.9	3.6	21.6	67	NA	NA	NA	49	1	GT	0	0	0
Chalcopsitta duivenbodei_1908.5.27.23	Psittacidae	PSITTACIFORMES	4376	1908.5.27.23	NHMUK	M	28.3	NA	13.5	21.5	20.9	167	NA	NA	NA	NA	1	GT	0	0	0
Chalcopsitta duivenbodei_1908.5.27.23	Psittacidae	PSITTACIFORMES	4376	1908.5.27.23	NHMUK	M	28.2	21.2	12.9	21.3	21.1	171	67.1	103.9	39.2	110	2	SEIJ	1	0	0
Chalybura urochrysia_1949.58.1183	Trochilidae	CAPRIMULGIFORMES	1454	1949.58.1183	NHMUK	M	24.5	NA	4	3	6.9	65	NA	NA	NA	42	1	GT	0	0	0
Chalybura urochrysia_1949.58.1183	Trochilidae	CAPRIMULGIFORMES	1454	1949.58.1183	NHMUK	M	25.7	21.1	2.8	2.5	5.8	66	43.3	22.7	65.6	41	2	SEIJ	1	0	0
Chamaepetes goudotii_1889.6.1.270	Cracidae	GALLIFORMES	86	1889.6.1.270	NHMUK	M	34.3	NA	8.7	10.1	68	265	NA	NA	NA	278	2	GT	0	0	0
Chamaepetes goudotii_1889.6.1.270	Cracidae	GALLIFORMES	86	1889.6.1.270	NHMUK	M	35.1	16.3	7.9	10.1	64.6	268	31.2	236.8	11.6	258	1	TB	1	0	0
Chamaeza meruloides_492108	Formicariidae	PASSERIFORMES	4952	492108	AMNH	U	16.9	11	6	NA	37.8	89	17	72	19.1	67	2	BGF	1	1	0
Chamaeza meruloides_492108	Formicariidae	PASSERIFORMES	4952	492108	AMNH	U	20	10.8	5.5	6	35.3	89	11.4	77.6	12.8	75	1	CS	1	1	0
Chamaeza nobilis_1889.7.10.830	Formicariidae	PASSERIFORMES	4951	1889.7.10.830	NHMUK	U	24.8	NA	6.6	6.9	38.9	109	NA	NA	NA	65	2	GT	0	0	0
Chamaeza nobilis_1889.7.10.830	Formicariidae	PASSERIFORMES	4951	1889.7.10.830	NHMUK	U	24.7	13.8	6.2	7	38.4	106	13.8	92.2	13	59	1	TB	1	0	0
Chamaeza ruficauda_1939.3.9.1	Formicariidae	PASSERIFORMES	4954	1939.3.9.1	NHMUK	M	18.8	NA	5.4	6	36.8	89	NA	NA	NA	79	1	GT	0	0	0
Chamaeza ruficauda_1939.3.9.1	Formicariidae	PASSERIFORMES	4954	1939.3.9.1	NHMUK	M	20	10.4	5.3	6	38.9	88	12.4	75.6	14.1	68	2	TB/HM	1	0	0
Chamaeza turdina_89.9.20.596	Formicariidae	PASSERIFORMES	4953	89.9.20.596	NHMUK	U	20	12.7	6.5	5.8	36.2	97	15.1	81.9	15.6	69	2	AP	1	0	0
Chamaeza turdina_89.9.20.596	Formicariidae	PASSERIFORMES	4953	89.9.20.596	NHMUK	U	22.1	NA	6.2	5.7	36.2	94	NA	NA	NA	70	1	GT	0	0	0
Charadrius alticola_96.7.1.645	Charadriidae	CHARADRIIFORMES	2390	96.7.1.645	NHMUK	F	19.4	NA	3	NA	29.1	122	NA	NA	NA	54	1	GT	0	0	0
Charadrius alticola_96.7.1.645	Charadriidae	CHARADRIIFORMES	2390	96.7.1.645	NHMUK	F	16.5	9.7	2.7	3.5	28.5	118	55	63	46.6	48	2	NJT	1	0	0
Charadrius melodus_1965.M.2864	Charadriidae	CHARADRIIFORMES	2374	1965.M.2864	NHMUK	M	15.9	NA	3.6	4	22.3	116	NA	NA	NA	51	1	GT	0	0	0
Charadrius melodus_1965.M.2864	Charadriidae	CHARADRIIFORMES	2374	1965.M.2864	NHMUK	M	14.2	7.8	3.5	3.8	21.7	115	61	54	53	48	2	NJT	1	0	0
Charadrius obscurus_97.12.6.21	Charadriidae	CHARADRIIFORMES	2367	97.12.6.21	NHMUK	M	33.2	NA	4.6	6.8	32	164	NA	NA	NA	70	1	GT	0	0	0
Charadrius obscurus_97.12.6.21	Charadriidae	CHARADRIIFORMES	2367	97.12.6.21	NHMUK	M	30.7	18.9	4.6	6.5	35.1	165	85	80	51.5	64	2	NJT	1	0	0
Charadrius peronii_1949.34.48	Charadriidae	CHARADRIIFORMES	2387	1949.34.48	NHMUK	M	19.4	NA	3.3	3.9	25.1	97	NA	NA	NA	40	1	GT	0	0	0
Charadrius peronii_1949.34.48	Charadriidae	CHARADRIIFORMES	2387	1949.34.48	NHMUK	M	17.8	10.2	3.5	3.7	27	96	43	53	44.8	38	2	NJT	1	0	0
Charadrius thoracicus_1931.8.18.961	Charadriidae	CHARADRIIFORMES	2375	1931.8.18.961	NHMUK	M	19.2	NA	3.7	NA	31.5	107	NA	NA	NA	50	1	GT	0	0	0
Charadrius thoracicus_1931.8.18.961	Charadriidae	CHARADRIIFORMES	2375	1931.8.18.961	NHMUK	M	17.2	12.7	3.4	3.6	29.9	106	52	54	49.1	49	2	NJT	1	0	0
Charadrius vociferus_85.7.24.110	Charadriidae	CHARADRIIFORMES	2373	85.7.24.110	NHMUK	M	22.6	NA	3.8	4.5	37	163	NA	NA	NA	113	1	GT	0	0	0
Charadrius vociferus_85.7.24.110	Charadriidae	CHARADRIIFORMES	2373	85.7.24.110	NHMUK	M	20.9	12	3.3	4.1	36.5	162	86	76	53.1	90	2	NJT	1	0	0
Charitospiza eucosma_1885.12.14.719	Thraupidae	PASSERIFORMES	10752	1885.12.14.719	NHMUK	M	11.6	NA	3.1	NA	15.4	58	NA	NA	NA	46	2	GT	0	0	0
Charitospiza eucosma_1885.12.14.719	Thraupidae	PASSERIFORMES	10752	1885.12.14.719	NHMUK	M	11.2	6.8	4.7	4.2	15.2	59	12	47	20.3	46	1	HM	1	0	0
Charmosyna meeki_1959.21.232	Psittacidae	PSITTACIFORMES	4345	1959.21.232	NHMUK	M	14.1	NA	6.4	9	13.2	77	NA	NA	NA	35	1	GT	0	0	0
Charmosyna meeki_1959.21.232	Psittacidae	PSITTACIFORMES	4345	1959.21.232	NHMUK	M	14.5	11.3	6.5	9	11.8	75	25.9	49.1	34.5	NA	2	MNC	1	0	0
Charmosyna multistriata_1911.12.20.620	Psittacidae	PSITTACIFORMES	4347	1911.12.20.620	NHMUK	F	18.2	NA	7.5	10.5	14.6	97	NA	NA	NA	98	1	GT	0	0	0
Charmosyna multistriata_1911.12.20.620	Psittacidae	PSITTACIFORMES	4347	1911.12.20.620	NHMUK	F	20.6	15.2	7.2	10.8	12.2	94	47.9	46.1	51	89	2	MNC	1	0	0
Charmosyna palmarum_98.12.2.173	Psittacidae	PSITTACIFORMES	4343	98.12.2.173	NHMUK	M	14.9	NA	7	9.7	11.4	98	NA	NA	NA	89	1	GT	0	0	0
Charmosyna palmarum_98.12.2.173	Psittacidae	PSITTACIFORMES	4343	98.12.2.173	NHMUK	M	15	11.6	6.7	9.6	12.9	95	47	48	49.5	82	2	MNC	1	0	0
Charmosyna wilhelminae_1913.3.6.80	Psittacidae	PSITTACIFORMES	4348	1913.3.6.80	NHMUK	M	12.4	NA	5.2	7.4	11.5	71	NA	NA	NA	52	1	GT	0	0	0
Charmosyna wilhelminae_1913.3.6.80	Psittacidae	PSITTACIFORMES	4348	1913.3.6.80	NHMUK	M	12.6	9.5	4.3	6.3	9.7	68	33.1	34.9	48.7	49	2	MNC	1	0	0
Chasiempis sclateri_607195	Monarchidae	PASSERIFORMES	6827	607195	AMNH	M	15.2	8.2	4.4	3.8	23.6	72.6	13.3	59.4	18.3	60.3	1	BCW	1	0	0
Chasiempis sclateri_607195	Monarchidae	PASSERIFORMES	6827	607195	AMNH	M	16.3	NA	5.3	4	26.5	73	14	59	19.2	60	2	CR	0	0	0
Cheramoeca leucosterna_1905.12.26.243	Hirundinidae	PASSERIFORMES	7678	1905.12.26.243	NHMUK	M	8.4	NA	4.3	2.6	NA	102	NA	NA	NA	75	1	BM	0	0	0
Cheramoeca leucosterna_1905.12.26.243	Hirundinidae	PASSERIFORMES	7678	1905.12.26.243	NHMUK	M	8.4	4.7	3.3	2.4	14.7	103	56.7	46.3	55	85	2	CS	1	0	0
Cheramoeca leucosterna_1964.17.249	Hirundinidae	PASSERIFORMES	7678	1964.17.249	NHMUK	M	9.8	NA	4.3	2.2	NA	102	NA	NA	NA	62	1	BM	0	0	0
Cheramoeca leucosterna_1964.17.249	Hirundinidae	PASSERIFORMES	7678	1964.17.249	NHMUK	M	8.5	4	3.3	2.2	15.9	102	57.9	44.1	56.8	77	2	CS	1	0	0
Cheramoeca leucosterna_1965.43.151	Hirundinidae	PASSERIFORMES	7678	1965.43.151	NHMUK	F	8.1	NA	4.5	2.8	NA	98	NA	NA	NA	59	1	BM	0	0	0
Cheramoeca leucosterna_1965.43.151	Hirundinidae	PASSERIFORMES	7678	1965.43.151	NHMUK	F	8.6	4.4	3.1	2.5	15.1	98	52.7	45.3	53.8	68	2	CS	1	0	0
Cheramoeca leucosterna_1965.43.152	Hirundinidae	PASSERIFORMES	7678	1965.43.152	NHMUK	F	8.7	NA	4.3	2.4	NA	94	NA	NA	NA	62	1	BM	0	0	0
Cheramoeca leucosterna_1965.43.152	Hirundinidae	PASSERIFORMES	7678	1965.43.152	NHMUK	F	8.4	4.1	2.7	2.2	15.2	97	54	43	55.7	80	2	CS	1	0	0
Chersophilus duponti_1949.Whi.1.7885	Alaudidae	PASSERIFORMES	7313	1949.Whi.1.7885	NHMUK	M	22.6	14.7	4.2	4.8	23.5	100	26.3	73.7	26.3	68	2	CV	1	0	0
Chersophilus duponti_1949.Whi.1.7885	Alaudidae	PASSERIFORMES	7313	1949.Whi.1.7885	NHMUK	M	22.6	NA	3.7	5.1	24.8	97	NA	NA	NA	66	1	GT	0	0	0
Chlamydera guttata_1931.8.1.1	Ptilonorhynchidae	PASSERIFORMES	5926	1931.8.1.1	NHMUK	F	29.8	NA	7.4	8.8	36	137	NA	NA	NA	93	1	GT	0	0	0
Chlamydera guttata_1931.8.1.1	Ptilonorhynchidae	PASSERIFORMES	5926	1931.8.1.1	NHMUK	F	30.5	16	7.6	8.7	37	136	21.5	114.5	15.8	87	2	PC	1	0	0
Chlamydera lauterbachi_1949.62.100	Ptilonorhynchidae	PASSERIFORMES	5927	1949.62.100	NHMUK	M	25.4	NA	6.1	8.7	38.4	130	NA	NA	NA	108	1	GT	0	0	0
Chlamydera lauterbachi_1949.62.100	Ptilonorhynchidae	PASSERIFORMES	5927	1949.62.100	NHMUK	M	26	14.5	6	8.5	38.6	131	21.3	109.7	16.3	107	2	PC	1	0	0
Chlamydera maculata_1964.60.1418	Ptilonorhynchidae	PASSERIFORMES	5925	1964.60.1418	NHMUK	M	31.6	NA	7.9	9.5	NA	144	NA	NA	NA	111	1	BM	0	0	1
Chlamydera maculata_1964.60.1418	Ptilonorhynchidae	PASSERIFORMES	5925	1964.60.1418	NHMUK	M	29.1	NA	7.7	9.6	39.5	146	NA	NA	NA	123	2	GT	0	0	1
Chlamydera nuchalis_1964.60.1426	Ptilonorhynchidae	PASSERIFORMES	5928	1964.60.1426	NHMUK	M	35.2	NA	9.1	10.9	NA	165	NA	NA	NA	126	1	BM	0	0	0
Chlamydera nuchalis_1964.60.1426	Ptilonorhynchidae	PASSERIFORMES	5928	1964.60.1426	NHMUK	M	36.8	19.2	8.8	10.8	48.1	171	26.4	144.6	15.4	140.7	2	PC	1	0	0
Chlamydera nuchalis_1964.60.1427	Ptilonorhynchidae	PASSERIFORMES	5928	1964.60.1427	NHMUK	M	NA	NA	9.5	NA	NA	174	NA	NA	NA	149	1	BM	0	0	0
Chlamydera nuchalis_1964.60.1427	Ptilonorhynchidae	PASSERIFORMES	5928	1964.60.1427	NHMUK	M	38.4	20.3	8.8	12	49.7	175	19.8	155.2	11.3	149.8	2	PC	1	0	0
Chlamydera nuchalis_1964.60.1436	Ptilonorhynchidae	PASSERIFORMES	5928	1964.60.1436	NHMUK	M	35.6	NA	8.9	10.6	NA	172	NA	NA	NA	138	1	BM	0	0	0
Chlamydera nuchalis_1964.60.1436	Ptilonorhynchidae	PASSERIFORMES	5928	1964.60.1436	NHMUK	F	35.9	18.2	8.5	10.8	45.9	165	25.6	139.4	15.5	128	2	PC	1	0	0
Chlamydochaera jefferyi_1935.10.22.311	Turdidae	PASSERIFORMES	8911	1935.10.22.311	NHMUK	M	18.7	11.2	5	5	25	111	30.1	80.9	27.1	104	2	CS	1	0	0
Chlamydochaera jefferyi_1935.10.22.311	Turdidae	PASSERIFORMES	8911	1935.10.22.311	NHMUK	M	21	NA	4.8	5.1	29	112	NA	NA	NA	103	1	GT	0	0	0
Chlamydotis undulata_1939.12.9.3820	Otididae	OTIDIFORMES	1918	1939.12.9.3820	NHMUK	F	50.4	NA	11.4	8.9	75.2	340	NA	NA	NA	186	1	GT	0	0	0
Chlamydotis undulata_1939.12.9.3820	Otididae	OTIDIFORMES	1918	1939.12.9.3820	NHMUK	F	45.1	22.7	11.2	8.7	82	341	96.5	244.5	28.3	206	2	SEIJ	1	0	0
Chlidonias leucopterus_95.5.14.21	Laridae	CHARADRIIFORMES	2657	95.5.14.21	NHMUK	F	27.5	14.5	3.8	5.7	19.2	198	124	74	62.6	63	1	MNC	1	0	0
Chlidonias leucopterus_95.5.14.21	Laridae	CHARADRIIFORMES	2657	95.5.14.21	NHMUK	M	NA	NA	NA	NA	NA	203	124	79	61.1	NA	2	MS	0	0	0
Chloebia gouldiae_1902.6.12.9	Estrildidae	PASSERIFORMES	9888	1902.6.12.9	NHMUK	M	11.1	NA	7.3	7.1	NA	63	NA	NA	NA	59	1	BM	0	0	0
Chloebia gouldiae_1902.6.12.9	Estrildidae	PASSERIFORMES	9888	1902.6.12.9	NHMUK	M	11.5	8.3	7.2	7.3	15	65	20	45	30.8	64	2	CS	1	0	0
Chloebia gouldiae_1969.4.867	Estrildidae	PASSERIFORMES	9888	1969.4.867	NHMUK	M	11.3	NA	6.8	7.1	NA	64	NA	NA	NA	49	1	BM	0	0	1
Chloebia gouldiae_1969.4.867	Estrildidae	PASSERIFORMES	9888	1969.4.867	NHMUK	M	11.1	NA	6.7	7.7	15	74	NA	NA	NA	58	2	GT	0	0	1
Chloroceryle inda_1890.4.20.76	Alcedinidae	CORACIIFORMES	3451	1890.4.20.76	NHMUK	M	43.9	NA	8.5	10.3	9.4	96	NA	NA	NA	66	2	GT	0	0	0
Chloroceryle inda_1890.4.20.76	Alcedinidae	CORACIIFORMES	3451	1890.4.20.76	NHMUK	M	47.1	37	9.2	10.2	8.9	95	26.4	68.6	27.8	62	1	TB	1	0	0
Chlorochrysa calliparaea_1902.3.13.227	Thraupidae	PASSERIFORMES	11070	1902.3.13.227	NHMUK	F	16.1	8.8	3.6	4.7	16.9	69	17	52	24.6	41.5	1	TB/HM	1	0	0
Chlorochrysa calliparaea_1902.3.13.227	Thraupidae	PASSERIFORMES	11070	1902.3.13.227	NHMUK	F	14.9	NA	NA	6.4	16.6	69.5	16	53.5	23	42	2	TT	0	0	0
Chlorochrysa fulgentissima_1903.10.12.6	Thraupidae	PASSERIFORMES	11071	1903.10.12.6	NHMUK	M	15.6	8.4	3.3	4.4	17.4	70	18.9	51.1	27	41	1	TB/HM	1	0	0
Chlorochrysa fulgentissima_1903.10.12.6	Thraupidae	PASSERIFORMES	11071	1903.10.12.6	NHMUK	M	14.2	NA	NA	5.3	17.2	71	19	52	26.8	42	2	TT	0	0	0
Chlorochrysa nitidissima_85.6.4.305	Thraupidae	PASSERIFORMES	11069	85.6.4.305	NHMUK	M	14.1	7.9	4.3	4.5	18.6	68	16.1	51.9	23.7	46	2	CS	1	0	0
Chlorochrysa nitidissima_85.6.4.305	Thraupidae	PASSERIFORMES	11069	85.6.4.305	NHMUK	M	13.9	NA	3.8	4.4	17.1	73	NA	NA	NA	43	1	GT	0	0	0
Chlorochrysa phoenicotis_1925.12.24.333	Thraupidae	PASSERIFORMES	11068	1925.12.24.333	NHMUK	M	15.3	NA	3.8	4.6	19.4	76	NA	NA	NA	50	1	GT	0	0	0
Chlorochrysa phoenicotis_1925.12.24.333	Thraupidae	PASSERIFORMES	11068	1925.12.24.333	NHMUK	M	16.7	10	4	4.8	22.1	77	20.5	56.5	26.6	41	2	HM	1	0	0
Chlorocichla flaviventris_85.1.3.4	Pycnonotidae	PASSERIFORMES	7782	85.1.3.4	NHMUK	M	22.3	12.7	5	6.7	23.3	104	12.8	91.2	12.3	101	2	CV	1	0	0
Chlorocichla flaviventris_85.1.3.4	Pycnonotidae	PASSERIFORMES	7782	85.1.3.4	NHMUK	M	23.5	NA	4.9	6.9	24.6	102	NA	NA	NA	102	1	GT	0	0	0
Chlorocichla laetissima_1949.30.137	Pycnonotidae	PASSERIFORMES	7780	1949.30.137	NHMUK	F	20.7	10.7	4.9	5	20.7	103	13.9	89.1	13.5	95	2	CV	1	0	0
Chlorocichla laetissima_1949.30.137	Pycnonotidae	PASSERIFORMES	7780	1949.30.137	NHMUK	F	21.7	NA	5.1	5.5	24.8	101	NA	NA	NA	96	1	GT	0	0	0
Chlorodrepanis flava_95.7.20.135	Fringillidae	PASSERIFORMES	10095	95.7.20.135	NHMUK	M	17.1	12.5	3.5	3.9	21.6	64	21	43	32.8	42	2	DS	1	0	0
Chlorodrepanis flava_95.7.20.135	Fringillidae	PASSERIFORMES	10095	95.7.20.135	NHMUK	M	17.7	NA	3.2	3.7	21.5	65	NA	NA	NA	52	1	GT	0	0	0
Chlorodrepanis stejnegeri_1925.2.16.37	Fringillidae	PASSERIFORMES	10094	1925.2.16.37	NHMUK	M	21.3	13.5	3.9	4.8	21.5	67	19.7	47.3	29.5	40	2	DS	1	0	0
Chlorodrepanis stejnegeri_1925.2.16.37	Fringillidae	PASSERIFORMES	10094	1925.2.16.37	NHMUK	M	20.9	NA	4	5	21.4	67	NA	NA	NA	39	1	GT	0	0	0
Chlorophoneus bocagei_1966.16.5410	Malaconotidae	PASSERIFORMES	6655	1966.16.5410	NHMUK	M	18.1	NA	5.2	5.6	24.2	80	8	72	10	63	2	CR	0	0	0
Chlorophoneus bocagei_1966.16.5410	Malaconotidae	PASSERIFORMES	6655	1966.16.5410	NHMUK	M	17.7	9.7	4.3	5.5	26.1	80	7.6	72.4	9.5	63	1	SRW	1	0	0
Chlorophoneus bocagei_1966.16.5419	Malaconotidae	PASSERIFORMES	6655	1966.16.5419	NHMUK	M	17.8	NA	5.9	5.9	24.9	80	7	73	8.8	66	2	CR	0	0	0
Chlorophoneus bocagei_1966.16.5419	Malaconotidae	PASSERIFORMES	6655	1966.16.5419	NHMUK	M	17.4	9.3	4.6	5.8	25.5	80	8.5	71.5	10.6	67	1	SRW	1	0	0
Chlorophoneus kupeensis_1966.16.5428	Malaconotidae	PASSERIFORMES	6651	1966.16.5428	NHMUK	M	28.8	NA	9.5	9.7	30.9	97	14	83	14.4	78	2	CR	0	0	0
Chlorophoneus kupeensis_1966.16.5428	Malaconotidae	PASSERIFORMES	6651	1966.16.5428	NHMUK	M	27.1	16.1	7.1	9.4	30	98	9.9	88.1	10.1	78	1	SRW	1	0	0
Chlorophoneus olivaceus_1933.7.14.365	Malaconotidae	PASSERIFORMES	6654	1933.7.14.365	NHMUK	M	18.2	NA	5	6.8	23.5	83	NA	NA	NA	80	1	GT	0	0	0
Chlorophoneus olivaceus_1933.7.14.365	Malaconotidae	PASSERIFORMES	6654	1933.7.14.365	NHMUK	M	19.1	11	4.5	6.6	25.6	80	8.9	71.1	11.1	77	2	SRW	1	0	0
Chlorophonia callophrys_1919.58.976	Fringillidae	PASSERIFORMES	10026	1919.58.976	NHMUK	M	11.3	NA	5.2	6.5	18.8	80	NA	NA	NA	NA	2	GT	0	0	0
Chlorophonia callophrys_1919.58.976	Fringillidae	PASSERIFORMES	10026	1919.58.976	NHMUK	M	13	7.1	4.7	6.2	17.2	80	20	60	25	NA	1	HM	1	0	0
Chlorophonia flavirostris_1925.12.24.615	Fringillidae	PASSERIFORMES	10022	1925.12.24.615	NHMUK	F	9.5	NA	3.7	4	14.1	61	NA	NA	NA	26	1	GT	0	0	0
Chlorophonia flavirostris_1925.12.24.615	Fringillidae	PASSERIFORMES	10022	1925.12.24.615	NHMUK	F	9.4	4.8	3.5	3.9	13.7	56	10.5	45.5	18.8	25	2	HM	1	0	0
Chlorophonia pyrrhophrys_1915.3.1.220	Fringillidae	PASSERIFORMES	10024	1915.3.1.220	NHMUK	M	10	NA	4.1	4.7	17.2	69	NA	NA	NA	42	1	GT	0	0	0
Chlorophonia pyrrhophrys_1915.3.1.220	Fringillidae	PASSERIFORMES	10024	1915.3.1.220	NHMUK	M	10.4	5.1	4.4	4.5	17.3	69	16	53	23.2	43	2	HM	1	0	0
Chloropsis flavipennis_88.4.1.234	Chloropseidae	PASSERIFORMES	9398	88.4.1.234	NHMUK	U	23.1	14.4	4.6	5.7	17.2	94	11.1	82.9	11.8	80	2	CS	1	0	0
Chloropsis flavipennis_88.4.1.234	Chloropseidae	PASSERIFORMES	9398	88.4.1.234	NHMUK	U	23.6	NA	4.4	5.9	17.8	96	NA	NA	NA	74	1	GT	0	0	0
Chloropsis media_1920.6.29.292	Chloropseidae	PASSERIFORMES	9394	1920.6.29.292	NHMUK	M	22.2	12.8	3.9	5.1	18.8	88	18.3	69.7	20.8	69	1	CS	1	0	0
Chloropsis media_1920.6.29.292	Chloropseidae	PASSERIFORMES	9394	1920.6.29.292	NHMUK	M	21.9	NA	4.2	5.2	21.9	93	NA	NA	NA	74	2	GT	0	0	0
Chloropsis venusta_87.4.7.3	Chloropseidae	PASSERIFORMES	9400	87.4.7.3	NHMUK	M	17.8	10.4	3.4	4.4	14.5	72	9.3	62.7	12.9	57	2	CS	1	0	0
Chloropsis venusta_87.4.7.3	Chloropseidae	PASSERIFORMES	9400	87.4.7.3	NHMUK	M	17	NA	3.6	4.3	14.7	73	NA	NA	NA	61	1	GT	0	0	0
Chlorornis riefferii_1896.10.6.252	Thraupidae	PASSERIFORMES	11058	1896.10.6.252	NHMUK	F	25.5	12.4	6.6	9.7	28.2	109	17.1	91.9	15.7	79	1	HM	1	0	0
Chlorornis riefferii_1896.10.6.252	Thraupidae	PASSERIFORMES	11058	1896.10.6.252	NHMUK	F	20.3	NA	NA	NA	26.6	110	18	92	16.4	84.5	2	TT	0	0	0
Chlorornis riefferii_1896.10.6.253	Thraupidae	PASSERIFORMES	11058	1896.10.6.253	NHMUK	M	26.8	11.1	6.2	9.6	28.9	108	20.9	87.1	19.4	82	1	HM	1	0	0
Chlorornis riefferii_1896.10.6.253	Thraupidae	PASSERIFORMES	11058	1896.10.6.253	NHMUK	M	18.6	NA	NA	NA	27.4	110	17	93	15.5	85	2	TT	0	0	0
Chlorornis riefferii_1896.10.6.254	Thraupidae	PASSERIFORMES	11058	1896.10.6.254	NHMUK	F	25.1	11.6	6.2	9.5	29	112	17.7	94.3	15.8	80	1	HM	1	0	0
Chlorornis riefferii_1896.10.6.254	Thraupidae	PASSERIFORMES	11058	1896.10.6.254	NHMUK	F	19.9	NA	NA	NA	28.3	113	18	95	15.9	84	2	TT	0	0	0
Chlorospingus canigularis_1916.9.21.145	Passerellidae	PASSERIFORMES	10333	1916.9.21.145	NHMUK	M	12.8	NA	4.9	5.6	20.1	76	NA	NA	NA	62	2	GT	0	0	0
Chlorospingus canigularis_1916.9.21.145	Passerellidae	PASSERIFORMES	10333	1916.9.21.145	NHMUK	M	16.5	7.7	4.3	5.1	19.2	76	14.9	61.1	19.6	63	1	HM	1	0	0
Chlorospingus flavigularis_1869.5.25.138	Passerellidae	PASSERIFORMES	10332	1869.5.25.138	NHMUK	F	18.5	10	4.7	6	20.9	77	11.9	65.1	15.5	59	1	HM	1	0	0
Chlorospingus flavigularis_1869.5.25.138	Passerellidae	PASSERIFORMES	10332	1869.5.25.138	NHMUK	F	16.8	NA	NA	NA	20	78	10.5	67.5	13.5	61	2	TT	0	0	0
Chlorospingus flavigularis_1885.6.8.38	Passerellidae	PASSERIFORMES	10332	1885.6.8.38	NHMUK	M	19.2	9.1	4.8	5.8	21.7	79	11.7	67.3	14.8	59	1	HM	1	0	0
Chlorospingus flavigularis_1885.6.8.38	Passerellidae	PASSERIFORMES	10332	1885.6.8.38	NHMUK	M	17.7	NA	NA	NA	20.4	80	11	69	13.8	60	2	TT	0	0	0
Chlorospingus flavigularis_1902.3.13.332	Passerellidae	PASSERIFORMES	10332	1902.3.13.332	NHMUK	M	18.7	9.4	4.6	5.6	19.5	85	12.9	72.1	15.2	62	1	HM	1	0	0
Chlorospingus flavigularis_1902.3.13.332	Passerellidae	PASSERIFORMES	10332	1902.3.13.332	NHMUK	M	16.5	NA	NA	7.3	19.6	85	14.5	70.5	17.1	63	2	TT	0	0	0
Chlorospingus inornatus_233689	Passerellidae	PASSERIFORMES	10327	233689	AMNH	M	16.5	10	5.8	7.5	25.7	77	18	59	23.4	60	2	BGF	1	1	0
Chlorospingus inornatus_233689	Passerellidae	PASSERIFORMES	10327	233689	AMNH	M	16.1	10.2	5.5	7.4	25.3	82	13	69	15.9	62	1	CS	1	1	0
Chlorospingus parvirostris_1885.6.8.39	Passerellidae	PASSERIFORMES	10330	1885.6.8.39	NHMUK	U	20.2	9.5	4.6	5.2	21.6	73	10.7	62.3	14.7	56	1	HM	1	0	0
Chlorospingus parvirostris_1885.6.8.39	Passerellidae	PASSERIFORMES	10330	1885.6.8.39	NHMUK	U	14.9	NA	NA	NA	21.3	77	11.5	65.5	14.9	58.5	2	TT	0	0	0
Chlorospingus parvirostris_1902.3.13.333	Passerellidae	PASSERIFORMES	10330	1902.3.13.333	NHMUK	F	17.1	9.2	4.7	5.5	21	72	10.9	61.1	15.1	55	1	HM	1	0	0
Chlorospingus parvirostris_1902.3.13.333	Passerellidae	PASSERIFORMES	10330	1902.3.13.333	NHMUK	F	14.3	NA	NA	7.2	19.2	72	13	59	18.1	56	2	TT	0	0	0
Chlorospingus pileatus_98.12.14.576	Passerellidae	PASSERIFORMES	10329	98.12.14.576	NHMUK	M	12.9	7.8	4.4	5.3	24.1	65	10.3	54.7	15.8	59	2	CS	1	0	0
Chlorospingus pileatus_98.12.14.576	Passerellidae	PASSERIFORMES	10329	98.12.14.576	NHMUK	M	13.5	NA	4.6	5.5	23.7	68	NA	NA	NA	60	1	GT	0	0	0
Chlorostilbon maugaeus_1913.3.20.974	Trochilidae	CAPRIMULGIFORMES	1415	1913.3.20.974	NHMUK	F	17.7	NA	2.2	1.7	NA	51	NA	NA	NA	27	1	GT	0	0	0
Chlorostilbon maugaeus_1913.3.20.974	Trochilidae	CAPRIMULGIFORMES	1415	1913.3.20.974	NHMUK	F	17.5	13.9	1.7	1.3	3.5	47.3	28.2	19.1	59.6	25	2	MNC	1	0	0
Chlorostilbon mellisugus_1925.12.24.37	Trochilidae	CAPRIMULGIFORMES	1409	1925.12.24.37	NHMUK	F	17.5	13.8	1.7	1.6	5.2	45	31	14	68.9	25	1	NJTA	1	1	0
Chlorostilbon mellisugus_1925.12.24.37	Trochilidae	CAPRIMULGIFORMES	1409	1925.12.24.37	NHMUK	F	19.7	14	1.8	1.3	3.3	45	27.5	17.5	61.1	24	2	TB	1	1	0
Chlorostilbon stenurus_87.3.22.2105	Trochilidae	CAPRIMULGIFORMES	1418	87.3.22.2105	NHMUK	M	19.8	NA	2.6	2	5.9	46	NA	NA	NA	29	1	GT	0	0	0
Chlorostilbon stenurus_87.3.22.2105	Trochilidae	CAPRIMULGIFORMES	1418	87.3.22.2105	NHMUK	M	19.2	15	1.7	1.5	3.5	43.3	28.1	15.2	64.9	23	2	MNC	1	0	0
Chlorostilbon swainsonii_87.3.22.2024	Trochilidae	CAPRIMULGIFORMES	1414	87.3.22.2024	NHMUK	M	18.1	NA	2.1	2.1	4.7	57	NA	NA	NA	44	1	GT	0	0	0
Chlorostilbon swainsonii_87.3.22.2024	Trochilidae	CAPRIMULGIFORMES	1414	87.3.22.2024	NHMUK	M	20.4	15.8	2.2	1.6	4.8	56.8	37	19.8	65.1	42	2	MNC	1	0	0
Chondrohierax wilsonii_1939.12.9.289	Accipitridae	ACCIPITRIFORMES	2971	1939.12.9.289	NHMUK	F	38.9	NA	12.8	20.8	33	254	NA	NA	NA	190	1	GT	0	0	0
Chondrohierax wilsonii_1939.12.9.289	Accipitridae	ACCIPITRIFORMES	2971	1939.12.9.289	NHMUK	F	38.4	30.4	11.8	20.6	23	244	63.5	180.5	26	185	2	MNC	1	0	0
Chrysococcyx flavigularis_1911.5.31.119	Cuculidae	CUCULIFORMES	1684	1911.5.31.119	NHMUK	M	19.5	NA	5.7	4.7	16.5	91	NA	NA	NA	69	1	GT	0	0	0
Chrysococcyx flavigularis_1911.5.31.119	Cuculidae	CUCULIFORMES	1684	1911.5.31.119	NHMUK	M	18	11.8	5.8	4.3	13.1	90	26.8	63.2	29.8	63	2	MNC	1	0	0
Chrysoena viridis_97.10.30.378	Columbidae	COLUMBIFORMES	900	97.10.30.378	NHMUK	M	18.8	NA	3.7	4.5	22.9	116	NA	NA	NA	45	1	GT	0	0	0
Chrysoena viridis_97.10.30.378	Columbidae	COLUMBIFORMES	900	97.10.30.378	NHMUK	M	16.7	7.8	3.6	4	22.5	117	22.5	94.5	19.2	50	2	SEIJ	1	0	0
Chrysolophus amherstiae_1907.12.31.69	Phasianidae	GALLIFORMES	328	1907.12.31.69	NHMUK	M	30	NA	9	9.4	77.5	204	NA	NA	NA	NA	1	GT	0	0	0
Chrysolophus amherstiae_1907.12.31.69	Phasianidae	GALLIFORMES	328	1907.12.31.69	NHMUK	M	29	14.9	9.6	9.2	75.6	209	36.3	72.7	33.3	636.5	2	SEIJ	1	0	0
Chrysomus ruficapillus_1925.9.2.35	Icteridae	PASSERIFORMES	10558	1925.9.2.35	NHMUK	M	19.4	NA	5.1	7.2	29.3	96	NA	NA	NA	75	1	GT	0	0	0
Chrysomus ruficapillus_1925.9.2.35	Icteridae	PASSERIFORMES	10558	1925.9.2.35	NHMUK	M	20.1	13.3	5.4	8.1	29.2	96	18.4	77.6	19.2	72	2	TB/HM	1	0	0
Chrysothlypis chrysomelas_1898.12.14.535	Thraupidae	PASSERIFORMES	10778	1898.12.14.535	NHMUK	M	16	NA	3.7	4	17.2	65	NA	NA	NA	41	2	GT	0	0	0
Chrysothlypis chrysomelas_1898.12.14.535	Thraupidae	PASSERIFORMES	10778	1898.12.14.535	NHMUK	M	15.7	9.7	3.7	4	17.2	65	15.4	49.6	23.7	46	1	HM	1	0	0
Chrysothlypis salmoni_1912.6.20.3	Thraupidae	PASSERIFORMES	10777	1912.6.20.3	NHMUK	M	15	9.7	3.8	4.2	15.4	69	15.5	53.5	22.5	52	2	CS	1	0	0
Chrysothlypis salmoni_1912.6.20.3	Thraupidae	PASSERIFORMES	10777	1912.6.20.3	NHMUK	M	15.3	NA	3.9	4	17.1	69	NA	NA	NA	52	1	GT	0	0	0
Chunga burmeisteri_1932.10.28.3	Cariamidae	CARIAMIFORMES	4009	1932.10.28.3	NHMUK	F	61.4	NA	13.7	15.1	140.6	305	NA	NA	NA	271	1	GT	0	0	0
Chunga burmeisteri_1932.10.28.3	Cariamidae	CARIAMIFORMES	4009	1932.10.28.3	NHMUK	F	58.5	29.6	14.5	15.2	138	296	33.4	262.6	11.3	272	2	MNC	1	0	0
Cicinnurus magnificus_1934.10.21.247	Paradisaeidae	PASSERIFORMES	7085	1934.10.21.247	NHMUK	M	29	NA	8.3	7.8	33.9	114	18	96	15.8	39	2	CR	0	0	0
Cicinnurus magnificus_1934.10.21.247	Paradisaeidae	PASSERIFORMES	7085	1934.10.21.247	NHMUK	M	28	19.3	7.1	7.4	32.3	114	15.5	98.5	13.6	46	1	SRW	1	0	0
Cicinnurus magnificus_1934.10.21.249	Paradisaeidae	PASSERIFORMES	7085	1934.10.21.249	NHMUK	M	29.5	NA	9.5	7.6	34.6	112	19	93	17	44	2	CR	0	0	0
Cicinnurus magnificus_1934.10.21.249	Paradisaeidae	PASSERIFORMES	7085	1934.10.21.249	NHMUK	M	27.5	19.1	7	7	32.2	113	15.2	97.8	13.5	41	1	SRW	1	0	0
Cicinnurus regius_1907.12.11.76	Paradisaeidae	PASSERIFORMES	7084	1907.12.11.76	NHMUK	M	28.5	NA	7.5	6.7	29.5	102	5	97	4.9	36	2	CR	0	0	0
Cicinnurus regius_1907.12.11.76	Paradisaeidae	PASSERIFORMES	7084	1907.12.11.76	NHMUK	M	29.2	16	5	6.1	27	105	6.8	98.2	6.5	38	1	SRW	1	0	0
Cicinnurus respublica_1918.2.8.2	Paradisaeidae	PASSERIFORMES	7086	1918.2.8.2	NHMUK	M	25.7	NA	6.6	6	27.6	96	16	80	16.7	36	1	CR	0	0	0
Cicinnurus respublica_1918.2.8.2	Paradisaeidae	PASSERIFORMES	7086	1918.2.8.2	NHMUK	M	24.8	13.8	4.1	6	25.2	96	12.8	83.2	13.3	41	2	SRW	1	0	0
Cicinnurus respublica_1969.49.54	Paradisaeidae	PASSERIFORMES	7086	1969.49.54	NHMUK	M	24.2	NA	6.3	5.8	28.7	93	18	75	19.4	37	2	CR	0	0	0
Cicinnurus respublica_1969.49.54	Paradisaeidae	PASSERIFORMES	7086	1969.49.54	NHMUK	M	23.4	18	4.2	5.5	26.9	95	14.7	80.3	15.5	37	1	SRW	1	0	0
Ciconia abdimii_1902.8.7.1	Ciconiidae	CICONIIFORMES	2146	1902.8.7.1	NHMUK	M	118.7	NA	16	24	125.1	439	NA	NA	NA	189	1	GT	0	0	0
Ciconia abdimii_1902.8.7.1	Ciconiidae	CICONIIFORMES	2146	1902.8.7.1	NHMUK	M	108.3	82	15.9	24.3	115	429	188	241	43.8	170	2	NJT	1	0	0
Ciconia maguari_1910.12.22.1231	Ciconiidae	CICONIIFORMES	2150	1910.12.22.1231	NHMUK	M	246.8	NA	28.7	NA	266.5	605	NA	NA	NA	245	1	GT	0	0	0
Ciconia maguari_1910.12.22.1231	Ciconiidae	CICONIIFORMES	2150	1910.12.22.1231	NHMUK	M	245	NA	29.8	30	265	598	243	355	40.6	268	2	SEIJ	1	0	0
Ciconia stormi_1900.9.1.26	Ciconiidae	CICONIIFORMES	2149	1900.9.1.26	NHMUK	U	146	NA	15.9	30.3	146.1	395	NA	NA	NA	187	1	GT	0	0	0
Ciconia stormi_1900.9.1.26	Ciconiidae	CICONIIFORMES	2149	1900.9.1.26	NHMUK	U	145	113.1	18.1	30.8	137.6	401	120	281	29.9	183	2	HM	1	0	0
Cinclodes albidiventris_1902.3.13.1050	Furnariidae	PASSERIFORMES	5078	1902.3.13.1050	NHMUK	M	19	11.5	3.4	3.9	29.5	95	19.2	75.8	20.2	66	2	CS	1	0	0
Cinclodes albidiventris_1902.3.13.1050	Furnariidae	PASSERIFORMES	5078	1902.3.13.1050	NHMUK	M	18.6	NA	3.1	3.9	30.6	97	NA	NA	NA	63	1	GT	0	0	0
Cinclodes aricomae_89.5.14.56	Furnariidae	PASSERIFORMES	5083	89.5.14.56	NHMUK	U	27	15.9	4.2	5.4	26.8	107	19.5	87.5	18.2	78	2	CS	1	0	0
Cinclodes aricomae_89.5.14.56	Furnariidae	PASSERIFORMES	5083	89.5.14.56	NHMUK	U	27.4	NA	4.5	5.4	21.7	111	NA	NA	NA	85	1	GT	0	0	0
Cinclodes comechingonus_708641	Furnariidae	PASSERIFORMES	5077	708641	AMNH	M	16.5	10.1	2.9	3.7	23.3	90.5	21.6	68.9	23.9	73	2	CS	1	1	0
Cinclodes comechingonus_708641	Furnariidae	PASSERIFORMES	5077	708641	AMNH	M	NA	10.2	2.7	3.5	23.4	91	24.2	66.9	26.5	NA	1	SC	1	1	0
Cinclodes oustaleti_1938.7.6.1	Furnariidae	PASSERIFORMES	5081	1938.7.6.1	NHMUK	M	22.3	14.2	3.1	4.1	25.5	93.5	25	68.5	26.7	70	2	CS	1	0	0
Cinclodes oustaleti_1938.7.6.1	Furnariidae	PASSERIFORMES	5081	1938.7.6.1	NHMUK	M	21.1	NA	3	4.1	26.9	97	NA	NA	NA	67	1	GT	0	0	0
Cinclodes pabsti_314619	Furnariidae	PASSERIFORMES	5073	314619	AMNH	F	24.1	15.2	4.3	4.7	29.8	100	19.8	80.2	19.8	93	2	CS	1	1	0
Cinclodes pabsti_314619	Furnariidae	PASSERIFORMES	5073	314619	AMNH	F	NA	15.3	4.4	4.6	29	104.4	25	79.4	24	NA	1	SC	1	1	0
Cinclodes pabsti_314620	Furnariidae	PASSERIFORMES	5073	314620	AMNH	U	24	14.8	3.8	4.9	31	107	26.4	80.6	24.7	101	2	CS	1	1	0
Cinclodes pabsti_314620	Furnariidae	PASSERIFORMES	5073	314620	AMNH	U	NA	14.7	3.8	4.4	30.4	107.3	26.3	81	24.5	NA	1	SC	1	1	0
Cinclodes pabsti_813030	Furnariidae	PASSERIFORMES	5073	813030	AMNH	M	21.5	12.5	4.7	4.2	31.3	102	22.5	79.5	22.1	84	2	CS	1	1	0
Cinclodes pabsti_813030	Furnariidae	PASSERIFORMES	5073	813030	AMNH	M	NA	15.8	4.5	4.1	30.9	105.2	24.8	80.4	23.6	NA	1	SC	1	1	0
Cinclodes palliatus_1946.49.873	Furnariidae	PASSERIFORMES	5084	1946.49.873	NHMUK	M	31.1	19.1	4.9	6.3	38.4	137	26.4	110.6	19.3	98	2	CS	1	0	0
Cinclodes palliatus_1946.49.873	Furnariidae	PASSERIFORMES	5084	1946.49.873	NHMUK	M	29.3	NA	4.9	6.4	37.8	137	NA	NA	NA	100	1	GT	0	0	0
Cinclodes patagonicus_1955.6.N2.43	Furnariidae	PASSERIFORMES	5086	1955.6.N2.43	NHMUK	M	25.5	15.8	3.5	4.7	28.4	98	22.3	75.7	22.8	76	2	CS	1	0	0
Cinclodes patagonicus_1955.6.N2.43	Furnariidae	PASSERIFORMES	5086	1955.6.N2.43	NHMUK	M	25.1	NA	3.3	4.6	30.4	98	NA	NA	NA	78	1	GT	0	0	0
Cincloramphus cruralis_1965.43.538	Locustellidae	PASSERIFORMES	7639	1965.43.538	NHMUK	M	20.5	11.3	4.4	5	38.9	112	27.5	84.5	24.6	108	2	CS	1	0	0
Cincloramphus cruralis_1965.43.538	Locustellidae	PASSERIFORMES	7639	1965.43.538	NHMUK	M	21.3	NA	4.3	4.9	39.8	113	NA	NA	NA	110	1	GT	0	0	0
Cincloramphus mathewsi_1964.17.341	Locustellidae	PASSERIFORMES	7640	1964.17.341	NHMUK	F	14.5	8	3.2	3.9	23.1	73	10.5	62.5	14.4	72	2	CS	1	0	0
Cincloramphus mathewsi_1964.17.341	Locustellidae	PASSERIFORMES	7640	1964.17.341	NHMUK	F	15.2	NA	3.4	3.8	25.9	73	NA	NA	NA	72	1	GT	0	0	0
Cincloramphus mathewsi_1969.4.363	Locustellidae	PASSERIFORMES	7640	1969.4.363	NHMUK	F	15.7	NA	3.8	3.8	NA	73	NA	NA	NA	64	1	BM	0	0	0
Cincloramphus mathewsi_1969.4.363	Locustellidae	PASSERIFORMES	7640	1969.4.363	NHMUK	F	14.8	7.8	2.7	3.4	23.3	74	16.2	57.8	21.9	67	2	CS	1	0	0
Cinclosoma ajax_1900.2.7.28	Cinclosomatidae	PASSERIFORMES	6296	1900.2.7.28	NHMUK	M	27.7	NA	6.1	5.9	36.2	96	13	83	13.5	83	2	CR	0	0	0
Cinclosoma ajax_1900.2.7.28	Cinclosomatidae	PASSERIFORMES	6296	1900.2.7.28	NHMUK	M	26.4	13.7	4.1	5.5	33.1	97	15.4	81.6	15.9	95	1	CS	1	0	0
Cinclosoma ajax_1900.2.7.29	Cinclosomatidae	PASSERIFORMES	6296	1900.2.7.29	NHMUK	F	24.2	13	4.3	4.8	31	98	17.9	80.1	18.3	89	2	CS	1	0	0
Cinclosoma ajax_1900.2.7.29	Cinclosomatidae	PASSERIFORMES	6296	1900.2.7.29	NHMUK	F	24.3	NA	4.3	4.8	32.7	99	NA	NA	NA	87	1	GT	0	0	0
Cinclosoma ajax_79.3.6.57	Cinclosomatidae	PASSERIFORMES	6296	79.3.6.57	NHMUK	M	27.5	NA	6	5.3	36.1	100	22	78	22	82	2	CR	0	0	0
Cinclosoma ajax_79.3.6.57	Cinclosomatidae	PASSERIFORMES	6296	79.3.6.57	NHMUK	M	25.3	14.1	4.3	5.2	33.2	99	23.2	75.8	23.4	108	1	CS	1	0	0
Cinclosoma castaneothorax_811226	Cinclosomatidae	PASSERIFORMES	6300	811226	AMNH	M	18.1	NA	5	5.6	31.4	94	24	70	25.5	89	2	CR	0	0	1
Cinclosoma castaneothorax_811226	Cinclosomatidae	PASSERIFORMES	6300	811226	AMNH	M	18.5	NA	3.6	4.8	28.4	93.5	NA	NA	NA	93	1	VR	0	0	1
Cinclosoma castaneothorax_811227	Cinclosomatidae	PASSERIFORMES	6300	811227	AMNH	M	19.5	NA	5	5.4	30.4	91	24	67	26.4	85	2	CR	0	0	0
Cinclosoma castaneothorax_811227	Cinclosomatidae	PASSERIFORMES	6300	811227	AMNH	M	18.8	10.5	4.5	5	26.5	91	23.2	67.8	25.5	93	1	CS	1	0	0
Cinclosoma castaneothorax_811228	Cinclosomatidae	PASSERIFORMES	6300	811228	AMNH	M	22.1	NA	5.3	5.4	31.1	97	22	75	22.7	89	2	CR	0	0	1
Cinclosoma castaneothorax_811228	Cinclosomatidae	PASSERIFORMES	6300	811228	AMNH	M	19.6	NA	3.8	5	27.3	96.5	NA	NA	NA	94	1	VR	0	0	1
Cinclosoma castaneothorax_811230	Cinclosomatidae	PASSERIFORMES	6300	811230	AMNH	M	20.3	NA	6.1	5.4	32.6	100	24	76	24	89	2	CR	0	0	1
Cinclosoma castaneothorax_811230	Cinclosomatidae	PASSERIFORMES	6300	811230	AMNH	M	20.4	NA	4.3	4.7	29.4	99.5	NA	NA	NA	90	1	VR	0	0	1
Cinclosoma castaneothorax_811233	Cinclosomatidae	PASSERIFORMES	6300	811233	AMNH	F	17.6	9.6	3.4	4.5	26.8	93.5	23.8	69.7	25.5	95	2	CS	1	0	0
Cinclosoma castaneothorax_811233	Cinclosomatidae	PASSERIFORMES	6300	811233	AMNH	F	16.8	NA	3.2	4.6	27.9	93.5	NA	NA	NA	92	1	VR	0	0	0
Cinclosoma castanotum_1906.12.20.273	Cinclosomatidae	PASSERIFORMES	6298	1906.12.20.273	NHMUK	M	21.6	NA	4.3	5	NA	104	NA	NA	NA	104	3	BM	0	0	0
Cinclosoma castanotum_1906.12.20.273	Cinclosomatidae	PASSERIFORMES	6298	1906.12.20.273	NHMUK	M	20.3	10.1	3.9	5.1	31.1	104	26.4	77.6	25.4	107	2	CS	1	0	0
Cinclosoma castanotum_1906.12.20.273	Cinclosomatidae	PASSERIFORMES	6298	1906.12.20.273	NHMUK	M	18.5	NA	4.1	5	32.2	105	NA	NA	NA	124	1	GT	0	0	0
Cinclosoma cinnamomeum_1965.43.594	Cinclosomatidae	PASSERIFORMES	6302	1965.43.594	NHMUK	M	21.5	NA	5.6	5.2	30.2	85	17	68	20	70	2	CR	0	0	0
Cinclosoma cinnamomeum_1965.43.594	Cinclosomatidae	PASSERIFORMES	6302	1965.43.594	NHMUK	M	19.7	11.4	4.3	4.8	28	85	16.9	68.1	19.9	77	1	CS	1	0	0
Cinclosoma punctatum_1937.2.16.45	Cinclosomatidae	PASSERIFORMES	6297	1937.2.16.45	NHMUK	M	23.8	NA	4.5	5.3	NA	107	NA	NA	NA	117	1	BM	0	0	0
Cinclosoma punctatum_1937.2.16.45	Cinclosomatidae	PASSERIFORMES	6297	1937.2.16.45	NHMUK	M	24.5	NA	5.4	5.8	36.6	107	21	86	19.6	109	3	CR	0	0	0
Cinclosoma punctatum_1937.2.16.45	Cinclosomatidae	PASSERIFORMES	6297	1937.2.16.45	NHMUK	M	21.2	11	3.9	5.8	33.1	106	21.7	84.3	20.5	111	2	CS	1	0	0
Cinclosoma punctatum_1964.17.373	Cinclosomatidae	PASSERIFORMES	6297	1964.17.373	NHMUK	M	22.7	NA	4.7	5.3	NA	112	NA	NA	NA	125	1	BM	0	0	1
Cinclosoma punctatum_1964.17.373	Cinclosomatidae	PASSERIFORMES	6297	1964.17.373	NHMUK	M	23.3	NA	6	5.6	36.9	115	26	89	22.6	125	2	CR	0	0	1
Cinclosoma punctatum_1969.41.1329	Cinclosomatidae	PASSERIFORMES	6297	1969.41.1329	NHMUK	M	23.5	NA	4.1	5.2	NA	110	NA	NA	NA	114	1	BM	0	0	1
Cinclosoma punctatum_1969.41.1329	Cinclosomatidae	PASSERIFORMES	6297	1969.41.1329	NHMUK	M	24.2	NA	5.1	5.8	35.4	109	25	84	22.9	111	2	CR	0	0	1
Cinclosoma punctatum_86.10.1.2651	Cinclosomatidae	PASSERIFORMES	6297	86.10.1.2651	NHMUK	M	24	NA	5.2	5.6	33.9	105	25	80	23.8	102	1	CR	0	0	0
Cinclosoma punctatum_86.10.1.2651	Cinclosomatidae	PASSERIFORMES	6297	86.10.1.2651	NHMUK	M	22.2	12.5	4.1	5.7	29.5	109	24.8	84.2	22.8	107	3	CS	1	0	0
Cinclosoma punctatum_86.10.1.2651	Cinclosomatidae	PASSERIFORMES	6297	86.10.1.2651	NHMUK	M	22	NA	4	5.4	31.9	97	NA	NA	NA	116	2	GT	0	0	0
Cinclosoma punctatum_86.10.1.2653	Cinclosomatidae	PASSERIFORMES	6297	86.10.1.2653	NHMUK	F	23.4	NA	4.5	5.1	NA	107	NA	NA	NA	116	1	BM	0	0	0
Cinclosoma punctatum_86.10.1.2653	Cinclosomatidae	PASSERIFORMES	6297	86.10.1.2653	NHMUK	F	21.5	12	5.4	4.1	30.9	108	22.1	85.9	20.5	117	2	CS	1	0	0
Cinclus leucocephalus_1896.10.6.22	Cinclidae	PASSERIFORMES	8679	1896.10.6.22	NHMUK	F	17.8	8.9	3.3	3.7	27.5	83	17.4	65.6	21	52	1	CS	1	1	0
Cinclus leucocephalus_1896.10.6.22	Cinclidae	PASSERIFORMES	8679	1896.10.6.22	NHMUK	F	18.1	8.6	3.3	4	28	84	19	65	22.6	50	2	HM	1	1	0
Cinclus leucocephalus_1902.3.13.576	Cinclidae	PASSERIFORMES	8679	1902.3.13.576	NHMUK	M	17.7	8.8	3.3	4	28.7	83.5	19.9	63.6	23.8	46	2	CS	1	1	0
Cinclus leucocephalus_1902.3.13.576	Cinclidae	PASSERIFORMES	8679	1902.3.13.576	NHMUK	M	18.1	8	3.6	4	28.5	85	21.3	63.7	25.1	47	1	HM	1	1	0
Cinclus schulzii_86.8.2.275	Cinclidae	PASSERIFORMES	8680	86.8.2.275	NHMUK	U	17.6	7.8	3.4	3.8	27.4	75	14.2	60.8	18.9	46	2	CS	1	0	0
Cinclus schulzii_86.8.2.275	Cinclidae	PASSERIFORMES	8680	86.8.2.275	NHMUK	U	17.6	NA	3.3	4.1	27.7	76	NA	NA	NA	45	1	GT	0	0	0
Cinnycerthia peruana_1898.12.1.192	Troglodytidae	PASSERIFORMES	8653	1898.12.1.192	NHMUK	U	16.5	9.6	4.1	5.4	25.7	59	8.7	50.3	14.7	63	1	CS	1	0	0
Cinnycerthia peruana_1898.12.1.192	Troglodytidae	PASSERIFORMES	8653	1898.12.1.192	NHMUK	U	16.8	NA	3.6	NA	21.5	NA	NA	NA	NA	67	2	GT	0	0	0
Cinnyris batesi_1911.5.31.431	Nectariniidae	PASSERIFORMES	9572	1911.5.31.431	NHMUK	M	16.1	11.3	3.1	2.7	16.2	49.5	6.4	43.1	12.9	31	2	CS	1	0	0
Cinnyris batesi_1911.5.31.431	Nectariniidae	PASSERIFORMES	9572	1911.5.31.431	NHMUK	M	15.9	NA	3.4	2.4	14.9	51	NA	NA	NA	29	1	GT	0	0	0
Cinnyris bifasciatus_1949.65.50	Nectariniidae	PASSERIFORMES	9555	1949.65.50	NHMUK	M	19.8	14.2	3.2	3.1	16.8	54.5	8.7	45.8	16	38	2	CS	1	0	0
Cinnyris bifasciatus_1949.65.50	Nectariniidae	PASSERIFORMES	9555	1949.65.50	NHMUK	M	19.5	NA	3.5	2.9	17.7	55	NA	NA	NA	39	1	GT	0	0	0
Cinnyris buettikoferi_98.12.5.76	Nectariniidae	PASSERIFORMES	9577	98.12.5.76	NHMUK	F	22.4	16.4	3.6	3.2	15.5	51	6.8	44.2	13.3	34	2	CS	1	0	0
Cinnyris buettikoferi_98.12.5.76	Nectariniidae	PASSERIFORMES	9577	98.12.5.76	NHMUK	M	22.4	NA	3.4	2.9	15.2	52	NA	NA	NA	35	1	GT	0	0	0
Cinnyris chalcomelas_1952.21.11	Nectariniidae	PASSERIFORMES	9557	1952.21.11	NHMUK	M	21.2	13.8	3.2	3.1	16.1	62	11.4	50.6	18.4	42	2	CS	1	0	0
Cinnyris chalcomelas_1952.21.11	Nectariniidae	PASSERIFORMES	9557	1952.21.11	NHMUK	M	20.5	NA	3.3	2.9	15.1	63	NA	NA	NA	41	1	GT	0	0	0
Cinnyris comorensis_1959.5.355	Nectariniidae	PASSERIFORMES	9581	1959.5.355	NHMUK	M	22.2	16.4	3.7	3.3	17.2	55.5	9.1	46.4	16.4	37	2	CS	1	0	0
Cinnyris comorensis_1959.5.355	Nectariniidae	PASSERIFORMES	9581	1959.5.355	NHMUK	M	21.2	NA	3.5	2.8	16	59	NA	NA	NA	37	1	GT	0	0	0
Cinnyris coquerellii_1906.12.21.400	Nectariniidae	PASSERIFORMES	9582	1906.12.21.400	NHMUK	M	19.8	14.3	3.4	3.6	14.2	52	7.8	44.2	15	35	2	CS	1	0	0
Cinnyris coquerellii_1906.12.21.400	Nectariniidae	PASSERIFORMES	9582	1906.12.21.400	NHMUK	M	19.9	NA	3.4	2.9	14.4	53	NA	NA	NA	33	1	GT	0	0	0
Cinnyris dussumieri_1939.12.9.2078	Nectariniidae	PASSERIFORMES	9583	1939.12.9.2078	NHMUK	M	25.8	20.6	4.2	3.2	17	62	11.3	50.7	18.2	43	2	CS	1	0	0
Cinnyris dussumieri_1939.12.9.2078	Nectariniidae	PASSERIFORMES	9583	1939.12.9.2078	NHMUK	M	25.3	NA	4.4	2.8	18.3	62	NA	NA	NA	40	1	GT	0	0	0
Cinnyris johannae_95.9.9.24	Nectariniidae	PASSERIFORMES	9564	95.9.9.24	NHMUK	M	36.1	27.4	3.8	4.1	15.9	69	12.5	56.5	18.1	43	2	CS	1	0	0
Cinnyris johannae_95.9.9.24	Nectariniidae	PASSERIFORMES	9564	95.9.9.24	NHMUK	M	36	NA	3.9	3.8	16.8	71	NA	NA	NA	43	1	GT	0	0	0
Cinnyris rufipennis_1981.9.7	Nectariniidae	PASSERIFORMES	9566	1981.9.7	NHMUK	F	21.4	14.9	2.8	3.2	16.5	53	8	45	15.1	33	2	CS	1	0	0
Cinnyris rufipennis_1981.9.7	Nectariniidae	PASSERIFORMES	9566	1981.9.7	NHMUK	F	19.3	NA	2.9	3.1	16.3	55	NA	NA	NA	38	1	GT	0	0	0
Circaetus cinerascens_1923.8.7.7360	Accipitridae	ACCIPITRIFORMES	3006	1923.8.7.7360	NHMUK	M	43.1	NA	15.6	25.1	79.1	389	NA	NA	NA	236	1	GT	0	0	0
Circaetus cinerascens_1923.8.7.7360	Accipitridae	ACCIPITRIFORMES	3006	1923.8.7.7360	NHMUK	M	41.9	30.5	14.5	21	65.5	383	118	265	30.8	223	2	NJT	1	0	0
Circaetus cinereus_1922.12.8.306	Accipitridae	ACCIPITRIFORMES	3004	1922.12.8.306	NHMUK	F	52.9	NA	15.6	27.9	104.2	543	NA	NA	NA	279	2	GT	0	0	0
Circaetus cinereus_1922.12.8.306	Accipitridae	ACCIPITRIFORMES	3004	1922.12.8.306	NHMUK	F	53.1	39.8	14.1	28.8	97.2	523	207	316	39.6	259	1	NJT	1	0	0
Circaetus fasciolatus_94.6.16.323	Accipitridae	ACCIPITRIFORMES	3005	94.6.16.323	NHMUK	U	41.9	NA	15.7	24.6	84.3	383	NA	NA	NA	255	1	GT	0	0	0
Circaetus fasciolatus_94.6.16.323	Accipitridae	ACCIPITRIFORMES	3005	94.6.16.323	NHMUK	U	45.2	30.5	14	24.6	70.5	361	115	246	31.9	233	2	NJT	1	0	0
Circus approximans_1900.1.10.1	Accipitridae	ACCIPITRIFORMES	3071	1900.1.10.1	NHMUK	M	36	NA	10.8	14.2	83.9	375	NA	NA	NA	227	1	GT	0	0	0
Circus approximans_1900.1.10.1	Accipitridae	ACCIPITRIFORMES	3071	1900.1.10.1	NHMUK	M	38	18.4	11.4	14.5	88.7	379	172	207	45.4	231	2	SEIJ	1	0	0
Circus buffoni_1908.12.14.55	Accipitridae	ACCIPITRIFORMES	3075	1908.12.14.55	NHMUK	M	37.6	NA	13.6	17	84.4	420	NA	NA	NA	261	2	GT	0	0	0
Circus buffoni_1908.12.14.55	Accipitridae	ACCIPITRIFORMES	3075	1908.12.14.55	NHMUK	M	41.7	20.1	13.6	17.9	89.6	434	201	233	46.3	256	1	SEIJ	1	0	0
Circus pygargus_1955.3.104	Accipitridae	ACCIPITRIFORMES	3083	1955.3.104	NHMUK	M	NA	NA	NA	NA	NA	360	195	165	54.2	NA	2	MS	0	0	0
Circus pygargus_1955.3.104	Accipitridae	ACCIPITRIFORMES	3083	1955.3.104	NHMUK	M	27	13	8.5	11.3	63.2	360	202	158	56.1	210	1	SEIJ	1	0	0
Circus pygargus_1955.3.105	Accipitridae	ACCIPITRIFORMES	3083	1955.3.105	NHMUK	F	NA	NA	NA	NA	NA	354	172	182	48.6	NA	2	MS	0	0	0
Circus pygargus_1955.3.105	Accipitridae	ACCIPITRIFORMES	3083	1955.3.105	NHMUK	F	25.5	13.5	9.1	11.9	62.5	356	174	182	48.9	235	1	SEIJ	1	0	0
Cissa chinensis_86.3.1.563	Corvidae	PASSERIFORMES	6936	86.3.1.563	NHMUK	M	37.8	25.1	9.6	13.6	43.8	140	8.4	131.6	6	186	2	CS	1	0	0
Cissa chinensis_86.3.1.563	Corvidae	PASSERIFORMES	6936	86.3.1.563	NHMUK	M	36	NA	10	13.5	45.9	141	NA	NA	NA	191	1	GT	0	0	0
Cissa hypoleuca_1919.12.20.413	Corvidae	PASSERIFORMES	6937	1919.12.20.413	NHMUK	M	38.8	NA	12.9	16	46	150	14	136	9.3	137	1	CR	0	0	0
Cissa hypoleuca_1919.12.20.413	Corvidae	PASSERIFORMES	6937	1919.12.20.413	NHMUK	M	38.6	25	9.9	15.7	42.8	149	8.6	140.4	5.8	152.5	2	CS	1	0	0
Cissa hypoleuca_1928.6.28.608	Corvidae	PASSERIFORMES	6937	1928.6.28.608	NHMUK	M	40.6	NA	12.6	15.8	47.6	143	8	135	5.6	126	2	CR	0	0	0
Cissa hypoleuca_1928.6.28.608	Corvidae	PASSERIFORMES	6937	1928.6.28.608	NHMUK	M	38.5	24.5	9	15.2	45.3	138	7.9	130.1	5.7	141	1	CS	1	0	0
Cissa hypoleuca_1928.6.28.608	Corvidae	PASSERIFORMES	6937	1928.6.28.608	NHMUK	M	39.3	NA	9.6	15	48	143	NA	NA	NA	142	3	GT	0	0	0
Cissa thalassina_1927.4.18.353	Corvidae	PASSERIFORMES	6938	1927.4.18.353	NHMUK	M	36.9	NA	13.5	15	42.7	150	16	134	10.7	103	2	CR	0	0	0
Cissa thalassina_1927.4.18.353	Corvidae	PASSERIFORMES	6938	1927.4.18.353	NHMUK	M	37	25.5	11.2	14.7	40.9	136.5	15.3	121.2	11.2	116	1	CS	1	0	0
Cissa thalassina_73.5.12.1332	Corvidae	PASSERIFORMES	6938	73.5.12.1332	NHMUK	M	38.7	NA	13.7	14.8	43.4	140	10	130	7.1	104	2	CR	0	0	0
Cissa thalassina_73.5.12.1332	Corvidae	PASSERIFORMES	6938	73.5.12.1332	NHMUK	M	37.8	25.1	11.2	14.8	41.4	141	12	129	8.5	115	1	CS	1	0	0
Cissomela pectoralis_1969.4.715	Meliphagidae	PASSERIFORMES	5971	1969.4.715	NHMUK	F	16.6	NA	2	3.3	NA	62	NA	NA	NA	37.5	1	NF	0	0	0
Cissomela pectoralis_1969.4.715	Meliphagidae	PASSERIFORMES	5971	1969.4.715	NHMUK	F	15.7	7.8	2	3.1	17	63	13.7	49.3	21.7	39	2	NS	1	0	0
Cissomela pectoralis_1969.4.720	Meliphagidae	PASSERIFORMES	5971	1969.4.720	NHMUK	M	15.8	NA	2.6	2.8	15.5	70	NA	NA	NA	48	2	GT	0	0	0
Cissomela pectoralis_1969.4.720	Meliphagidae	PASSERIFORMES	5971	1969.4.720	NHMUK	M	16.1	NA	2.2	2.5	NA	71	NA	NA	NA	47.5	1	NF	0	0	0
Cissomela pectoralis_1969.4.720	Meliphagidae	PASSERIFORMES	5971	1969.4.720	NHMUK	M	15.5	7.4	2.5	2.7	17.5	70	14.7	55.3	21	48	3	NS	1	0	0
Cissomela pectoralis_1969.4.721	Meliphagidae	PASSERIFORMES	5971	1969.4.721	NHMUK	F	15.9	NA	2.3	2.5	NA	64	NA	NA	NA	41.5	1	NF	0	0	0
Cissomela pectoralis_1969.4.721	Meliphagidae	PASSERIFORMES	5971	1969.4.721	NHMUK	F	14.8	7.7	2.4	2.4	14.7	64	13.5	50.5	21.1	42	2	NS	1	0	0
Cisticola aberdare_1953.14.4	Cisticolidae	PASSERIFORMES	7473	1953.14.4	NHMUK	M	17.1	8.3	3.3	4.3	27	71	9	62	12.7	60	2	CS	1	0	0
Cisticola aberdare_1953.14.4	Cisticolidae	PASSERIFORMES	7473	1953.14.4	NHMUK	M	17.5	NA	3.7	4.4	27.2	69	NA	NA	NA	60	1	GT	0	0	0
Cisticola carruthersi_1912.12.24.20	Cisticolidae	PASSERIFORMES	7470	1912.12.24.20	NHMUK	M	13.3	7	2.1	2.7	19.5	64	8.8	55.2	13.8	63	2	CV	1	0	0
Cisticola carruthersi_1912.12.24.20	Cisticolidae	PASSERIFORMES	7470	1912.12.24.20	NHMUK	M	12.9	NA	2.4	2.9	22.5	63	NA	NA	NA	63	1	GT	0	0	0
Cisticola cherina_1931.8.18.888	Cisticolidae	PASSERIFORMES	7486	1931.8.18.888	NHMUK	M	11.9	6.9	2.1	2.6	17.4	51	7	44	13.7	41	2	CV	1	0	0
Cisticola cherina_1931.8.18.888	Cisticolidae	PASSERIFORMES	7486	1931.8.18.888	NHMUK	M	13	NA	2.6	2.9	19.2	51	NA	NA	NA	43	1	GT	0	0	0
Cisticola cinereolus_1903.10.20.129	Cisticolidae	PASSERIFORMES	7459	1903.10.20.129	NHMUK	M	14.5	8.5	2.7	3.4	21.8	65	7.4	57.6	11.4	58	2	CV	1	0	0
Cisticola cinereolus_1903.10.20.129	Cisticolidae	PASSERIFORMES	7459	1903.10.20.129	NHMUK	M	14.9	NA	2.9	NA	24	66	NA	NA	NA	57	1	GT	0	0	0
Cisticola galactotes_1941.12.2.1118	Cisticolidae	PASSERIFORMES	7468	1941.12.2.1118	NHMUK	M	14.9	9.3	2.5	3.6	23.3	61	8.7	52.3	14.3	50	2	CV	1	0	0
Cisticola galactotes_1941.12.2.1118	Cisticolidae	PASSERIFORMES	7468	1941.12.2.1118	NHMUK	M	15	NA	2.8	NA	23.7	60	NA	NA	NA	51	1	GT	0	0	0
Cisticola guinea_1931.12.21.832	Cisticolidae	PASSERIFORMES	7476	1931.12.21.832	NHMUK	M	13.3	7.4	2.9	3.2	21	57	6.5	50.5	11.5	43	2	DS	1	0	0
Cisticola guinea_1931.12.21.832	Cisticolidae	PASSERIFORMES	7476	1931.12.21.832	NHMUK	M	13.1	NA	2.5	3.4	20.2	56	NA	NA	NA	45	1	GT	0	0	0
Cisticola haesitatus_1953.36.19	Cisticolidae	PASSERIFORMES	7485	1953.36.19	NHMUK	M	10.8	6.4	2	2	16.4	48	4.6	43.4	9.6	42	2	CV	1	0	0
Cisticola haesitatus_1953.36.19	Cisticolidae	PASSERIFORMES	7485	1953.36.19	NHMUK	M	11.3	NA	2.4	2.3	18.2	48	NA	NA	NA	45	1	GT	0	0	0
Cisticola melanurus_1941.12.2.1404	Cisticolidae	PASSERIFORMES	7483	1941.12.2.1404	NHMUK	F	10.8	6	2	2.5	16.8	44	5	39	11.4	47	2	CS	1	0	0
Cisticola melanurus_1941.12.2.1404	Cisticolidae	PASSERIFORMES	7483	1941.12.2.1404	NHMUK	F	10.9	NA	2.3	2.6	17.4	45	NA	NA	NA	44	1	GT	0	0	0
Cisticola pipiens_1941.12.2.764	Cisticolidae	PASSERIFORMES	7469	1941.12.2.764	NHMUK	M	14.5	8.1	2.5	3.4	22.7	65	6.5	58.5	10	79	2	CV	1	0	0
Cisticola pipiens_1941.12.2.764	Cisticolidae	PASSERIFORMES	7469	1941.12.2.764	NHMUK	M	14.6	NA	2.9	3.7	25.7	61	NA	NA	NA	NA	1	GT	0	0	0
Cisticola restrictus_1975.1.1	Cisticolidae	PASSERIFORMES	7460	1975.1.1	NHMUK	F	12.6	7.6	2.4	3.3	18	51	3.8	47.2	7.5	50	2	CV	1	0	0
Cisticola restrictus_1975.1.1	Cisticolidae	PASSERIFORMES	7460	1975.1.1	NHMUK	F	13.7	NA	2.7	3.4	20.6	52	NA	NA	NA	47	1	GT	0	0	0
Cisticola ruficeps_1922.12.8.1097	Cisticolidae	PASSERIFORMES	7475	1922.12.8.1097	NHMUK	M	12.5	7.3	2.3	2.8	18.6	56	4.9	51.1	8.8	41	1	CV	1	0	0
Cisticola ruficeps_1922.12.8.1097	Cisticolidae	PASSERIFORMES	7475	1922.12.8.1097	NHMUK	M	12.2	NA	2.5	3.2	21.3	56	NA	NA	NA	42	2	GT	0	0	0
Cistothorus apolinari_1921.7.3.84	Troglodytidae	PASSERIFORMES	8611	1921.7.3.84	NHMUK	M	15.5	NA	2.8	3.5	19.9	57	NA	NA	NA	52	2	GT	0	0	0
Cistothorus apolinari_1921.7.3.84	Troglodytidae	PASSERIFORMES	8611	1921.7.3.84	NHMUK	U	14.9	8.7	2.6	3.4	23.2	54	9.1	44.9	16.9	47	1	NS	1	0	0
Cistothorus palustris_88.10.10.1749	Troglodytidae	PASSERIFORMES	8612	88.10.10.1749	NHMUK	M	16.6	9.9	3.1	3.3	19.4	49	9.8	39.2	20	41	2	CS	1	0	0
Cistothorus palustris_88.10.10.1749	Troglodytidae	PASSERIFORMES	8612	88.10.10.1749	NHMUK	M	17	NA	2.5	3.1	18.1	49	NA	NA	NA	41	1	GT	0	0	0
Cittura cyanotis_1916.9.20.483	Alcedinidae	CORACIIFORMES	3507	1916.9.20.483	NHMUK	F	40.8	NA	15.3	12.9	16.4	102	NA	NA	NA	90	1	GT	0	0	0
Cittura cyanotis_1916.9.20.483	Alcedinidae	CORACIIFORMES	3507	1916.9.20.483	NHMUK	F	40.4	29.4	16.1	12.9	15.4	100	26.1	73.9	26.1	85	2	MNC	1	0	0
Cittura cyanotis_1916.9.20.483	Alcedinidae	CORACIIFORMES	3507	1916.9.20.483	NHMUK	F	40	NA	NA	NA	NA	100	NA	NA	NA	89	3	NJC	0	0	0
Cittura cyanotis_73.5.12.1436	Alcedinidae	CORACIIFORMES	3507	73.5.12.1436	NHMUK	F	38.7	29	15.1	12.2	14.7	98	22.5	75.5	23	89	2	MNC	1	0	0
Cittura cyanotis_73.5.12.1436	Alcedinidae	CORACIIFORMES	3507	73.5.12.1436	NHMUK	F	40	NA	NA	NA	NA	98	NA	NA	NA	94	1	NJC	0	0	0
Cittura cyanotis_81.5.1.3033	Alcedinidae	CORACIIFORMES	3507	81.5.1.3033	NHMUK	M	39.8	NA	14.1	12.1	13.9	101	NA	NA	NA	101	1	GT	0	0	0
Cittura cyanotis_81.5.1.3033	Alcedinidae	CORACIIFORMES	3507	81.5.1.3033	NHMUK	M	40.6	28.7	14.8	12.4	14.8	100	24.2	75.8	24.2	97	2	MNC	1	0	0
Cittura cyanotis_81.5.1.3033	Alcedinidae	CORACIIFORMES	3507	81.5.1.3033	NHMUK	M	42	NA	NA	NA	NA	99	NA	NA	NA	98	3	NJC	0	0	0
Cittura cyanotis_88.10.20.783	Alcedinidae	CORACIIFORMES	3507	88.10.20.783	NHMUK	M	38	NA	14.1	11.3	13.8	96	NA	NA	NA	99	1	GT	0	0	0
Cittura cyanotis_88.10.20.783	Alcedinidae	CORACIIFORMES	3507	88.10.20.783	NHMUK	M	37	26.1	14.4	11.4	15.3	94	21.8	72.2	23.2	93	2	MNC	1	0	0
Cittura cyanotis_88.10.20.783	Alcedinidae	CORACIIFORMES	3507	88.10.20.783	NHMUK	U	40	NA	NA	NA	NA	94	NA	NA	NA	92	3	NJC	0	0	0
Clanga hastata_85.8.19.1206	Accipitridae	ACCIPITRIFORMES	3043	85.8.19.1206	NHMUK	M	45.3	NA	14.6	19.6	89.5	447	NA	NA	NA	233	1	GT	0	0	0
Clanga hastata_85.8.19.1206	Accipitridae	ACCIPITRIFORMES	3043	85.8.19.1206	NHMUK	M	46	26.6	14.7	18	97	437	180	257	41.2	217	2	MNC	1	0	0
Clibanornis rectirostris_1899.1.27.60	Furnariidae	PASSERIFORMES	5117	1899.1.27.60	NHMUK	F	28.3	NA	4.7	6.5	27.2	98	NA	NA	NA	97	2	GT	0	0	0
Clibanornis rectirostris_1899.1.27.60	Furnariidae	PASSERIFORMES	5117	1899.1.27.60	NHMUK	F	28.5	19.6	4.8	6.4	30	102	NA	NA	NA	101	1	TB	1	0	0
Clibanornis rubiginosus_1899.6.1.107	Furnariidae	PASSERIFORMES	5120	1899.6.1.107	NHMUK	M	26.7	NA	4.4	6.9	25.4	99	NA	NA	NA	88	2	GT	0	0	0
Clibanornis rubiginosus_1899.6.1.107	Furnariidae	PASSERIFORMES	5120	1899.6.1.107	NHMUK	M	26.4	16.9	4.3	6.9	26.8	95	9.4	85.6	9.9	84	1	TB	1	0	0
Clibanornis rubiginosus_6468	Furnariidae	PASSERIFORMES	5120	6468	AMNH	M	26	16.7	4.4	7.3	25.1	89	6.5	82.5	7.3	93	2	CS	1	1	0
Clibanornis rubiginosus_6468	Furnariidae	PASSERIFORMES	5120	6468	AMNH	M	NA	16.5	4.6	7	24.9	87.3	7.5	79.8	8.6	NA	1	SC	1	1	0
Climacteris erythrops_1964.17.510	Climacteridae	PASSERIFORMES	5932	1964.17.510	NHMUK	F	19.8	NA	3.5	3.8	NA	84	NA	NA	NA	62	1	BM	0	0	0
Climacteris erythrops_1964.17.510	Climacteridae	PASSERIFORMES	5932	1964.17.510	NHMUK	F	20	10.2	3.1	3.6	21.3	83	19.1	63.9	23	64	2	PC	1	0	0
Climacteris erythrops_1964.17.512	Climacteridae	PASSERIFORMES	5932	1964.17.512	NHMUK	M	20.3	NA	3.2	3.6	NA	84	NA	NA	NA	62	1	BM	0	0	0
Climacteris erythrops_1964.17.512	Climacteridae	PASSERIFORMES	5932	1964.17.512	NHMUK	M	20.3	9.9	2.8	3.5	22.8	84	21	63	25	66	2	PC	1	0	0
Climacteris erythrops_81.11.7.109	Climacteridae	PASSERIFORMES	5932	81.11.7.109	NHMUK	M	23	NA	3.3	3.6	NA	86	NA	NA	NA	65	1	BM	0	0	0
Climacteris erythrops_81.11.7.109	Climacteridae	PASSERIFORMES	5932	81.11.7.109	NHMUK	M	22.8	11.6	3.2	3.4	20.6	86	23.4	62.6	27.2	65	2	PC	1	0	0
Climacteris erythrops_81.11.7.110	Climacteridae	PASSERIFORMES	5932	81.11.7.110	NHMUK	F	20.8	NA	3.3	3.4	NA	76	NA	NA	NA	59	1	BM	0	0	0
Climacteris erythrops_81.11.7.110	Climacteridae	PASSERIFORMES	5932	81.11.7.110	NHMUK	F	18.3	NA	3.2	3.3	22.4	75	NA	NA	NA	60	2	GT	0	0	0
Climacteris erythrops_81.11.7.110	Climacteridae	PASSERIFORMES	5932	81.11.7.110	NHMUK	F	21.4	10.2	3	3.2	21.2	80	20.5	59.5	25.6	62	3	PC	1	0	0
Climacteris melanurus_1969.4.670	Climacteridae	PASSERIFORMES	5936	1969.4.670	NHMUK	F	17.9	NA	4.4	4	NA	89	NA	NA	NA	66	1	BM	0	0	0
Climacteris melanurus_1969.4.670	Climacteridae	PASSERIFORMES	5936	1969.4.670	NHMUK	F	18.7	9.6	4	3.5	21.6	89	16.8	72.2	18.9	63	2	PC	1	0	0
Climacteris melanurus_1969.4.671	Climacteridae	PASSERIFORMES	5936	1969.4.671	NHMUK	F	18.8	NA	4	3.9	NA	93	NA	NA	NA	69	1	BM	0	0	0
Climacteris melanurus_1969.4.671	Climacteridae	PASSERIFORMES	5936	1969.4.671	NHMUK	F	19.3	11.2	4	3.7	22.2	94	25.8	68.2	27.4	69	2	PC	1	0	0
Climacteris picumnus_1965.43.932	Climacteridae	PASSERIFORMES	5935	1965.43.932	NHMUK	M	19.6	NA	3.7	3.5	NA	89	NA	NA	NA	67	1	BM	0	0	0
Climacteris picumnus_1965.43.932	Climacteridae	PASSERIFORMES	5935	1965.43.932	NHMUK	M	19.2	10.8	3.1	3.4	22.3	89	24.8	64.2	27.9	67	2	PC	1	0	0
Climacteris rufus_81.11.7.112	Climacteridae	PASSERIFORMES	5934	81.11.7.112	NHMUK	M	17.6	NA	3.4	3.6	24.1	93	NA	NA	NA	72	1	GT	0	0	0
Climacteris rufus_81.11.7.112	Climacteridae	PASSERIFORMES	5934	81.11.7.112	NHMUK	M	19.8	10.2	3.5	3.3	22.6	91	26.4	64.6	29	69	2	PC	1	0	0
Clytoceyx rex_88.4.4.5	Alcedinidae	CORACIIFORMES	3522	88.4.4.5	NHMUK	M	53.7	NA	28.1	30	26	160	NA	NA	NA	118	1	GT	0	0	0
Clytoceyx rex_88.4.4.5	Alcedinidae	CORACIIFORMES	3522	88.4.4.5	NHMUK	M	52.8	35.5	26.4	28.7	26.8	162	38	124	23.5	112	2	MNC	1	0	0
Clytoctantes alixii_1889.7.10.246	Thamnophilidae	PASSERIFORMES	4590	1889.7.10.246	NHMUK	U	23.6	NA	4.8	9.1	18.2	78	NA	NA	NA	58	2	GT	0	0	0
Clytoctantes alixii_1889.7.10.246	Thamnophilidae	PASSERIFORMES	4590	1889.7.10.246	NHMUK	U	24.2	14.1	4.1	9	15.1	76	11.2	64.8	14.7	55	1	TB	1	0	0
Clytorhynchus hamlini_1954.51.45	Monarchidae	PASSERIFORMES	6847	1954.51.45	NHMUK	M	28.4	19.5	5.6	6.3	23.1	96	15.1	80.9	15.7	84	2	CV	1	0	0
Clytorhynchus hamlini_1954.51.45	Monarchidae	PASSERIFORMES	6847	1954.51.45	NHMUK	M	28.1	NA	5.6	6.5	23.2	98	NA	NA	NA	68	1	GT	0	0	0
Clytorhynchus nigrogularis_1903.12.30.69	Monarchidae	PASSERIFORMES	6846	1903.12.30.69	NHMUK	M	28.5	NA	7.6	8.7	27.7	105	19	86	18.1	82	2	CR	0	0	0
Clytorhynchus nigrogularis_1903.12.30.69	Monarchidae	PASSERIFORMES	6846	1903.12.30.69	NHMUK	M	26.9	17.9	6.5	8.5	24.1	104	18.6	85.4	17.9	86	1	CV	1	0	0
Clytorhynchus nigrogularis_1966.8.7	Monarchidae	PASSERIFORMES	6846	1966.8.7	NHMUK	M	29.1	NA	7	8.6	27.5	104	18	86	17.3	80	2	CR	0	0	0
Clytorhynchus nigrogularis_1966.8.7	Monarchidae	PASSERIFORMES	6846	1966.8.7	NHMUK	M	26	17.8	5.8	8.6	24.7	103	17	86	16.5	95	1	CV	1	0	0
Clytorhynchus pachycephaloides_88.5.30.768	Monarchidae	PASSERIFORMES	6843	88.5.30.768	NHMUK	F	21.5	14.3	5.4	7.3	17.3	90	16.2	73.8	18	85	2	CV	1	0	0
Clytorhynchus pachycephaloides_88.5.30.768	Monarchidae	PASSERIFORMES	6843	88.5.30.768	NHMUK	F	22.8	NA	5.6	7.8	20.5	90	NA	NA	NA	85	1	GT	0	0	0
Clytorhynchus sanctaecrucis_217985	Monarchidae	PASSERIFORMES	6845	217985	AMNH	M	24.8	NA	6.2	6.4	25.7	90	14	76	15.6	68	2	CR	0	0	1
Clytorhynchus sanctaecrucis_217985	Monarchidae	PASSERIFORMES	6845	217985	AMNH	M	22.6	14.2	4.7	6.5	23.4	90.5	16.8	73.7	18.6	73.5	1	CS	0	0	1
Cnemarchus erythropygius_1940.12.5.280	Tyrannidae	PASSERIFORMES	5842	1940.12.5.280	NHMUK	M	25.3	NA	NA	6.5	32	146.6	37.9	108.7	25.9	108.2	2	APH	0	0	0
Cnemarchus erythropygius_1940.12.5.280	Tyrannidae	PASSERIFORMES	5842	1940.12.5.280	NHMUK	M	22.2	12.2	5	4.8	30.7	145	36.2	108.8	25	108	1	HM	1	0	0
Cnemarchus erythropygius_1940.12.5.281	Tyrannidae	PASSERIFORMES	5842	1940.12.5.281	NHMUK	F	22.4	NA	NA	7.2	30.3	143.5	37.8	105.7	26.3	104.8	2	APH	0	0	0
Cnemarchus erythropygius_1940.12.5.281	Tyrannidae	PASSERIFORMES	5842	1940.12.5.281	NHMUK	F	21.1	11.1	5	5.3	28.3	146	39.5	106.5	27.1	97	1	HM	1	0	0
Cnemathraupis aureodorsalis_812021	Thraupidae	PASSERIFORMES	11060	812021	AMNH	M	24	12	8.2	11.4	33.7	131	29	102	22.1	104	2	BGF	1	1	0
Cnemathraupis aureodorsalis_812021	Thraupidae	PASSERIFORMES	11060	812021	AMNH	M	22.6	12.1	7.1	11.2	32.7	121.5	19.8	101.7	16.3	95	1	CS	1	1	0
Cnemophilus loriae_1905.7.25.23	Cnemophilidae	PASSERIFORMES	7111	1905.7.25.23	NHMUK	M	25.1	12.9	6.6	5.5	38.9	100	4	96	4	76	2	CS	1	0	0
Cnemophilus loriae_1905.7.25.23	Cnemophilidae	PASSERIFORMES	7111	1905.7.25.23	NHMUK	M	25.2	NA	6.4	5.5	40.1	102	NA	NA	NA	74	1	GT	0	0	0
Cnemophilus sanguineus_1949.62.94	Cnemophilidae	PASSERIFORMES	7112	1949.62.94	NHMUK	F	23.5	11.3	5.1	5.7	38.7	108	9	99	8.3	90	2	CS	1	0	0
Cnemophilus sanguineus_1949.62.94	Cnemophilidae	PASSERIFORMES	7112	1949.62.94	NHMUK	F	24.6	NA	5.8	5.5	41.1	107	NA	NA	NA	88	1	GT	0	0	0
Cnemophilus sanguineus_1953.17.214	Cnemophilidae	PASSERIFORMES	7112	1953.17.214	NHMUK	M	26.7	11.5	5.1	5.7	41.5	111	8.2	102.8	7.4	90	2	CS	1	0	0
Cnemophilus sanguineus_1953.17.214	Cnemophilidae	PASSERIFORMES	7112	1953.17.214	NHMUK	M	27	NA	5.1	5.5	42.5	108	NA	NA	NA	89	1	GT	0	0	0
Cnipodectes subbrunneus_1857.10.16.47	Tyrannidae	PASSERIFORMES	5511	1857.10.16.47	NHMUK	M	16	NA	5.8	5	18	91	NA	NA	NA	83	2	GT	0	0	0
Cnipodectes subbrunneus_1857.10.16.47	Tyrannidae	PASSERIFORMES	5511	1857.10.16.47	NHMUK	U	16.9	11.2	6.1	5	14.9	92	12.5	79.5	13.6	75	1	TB	1	0	0
Coccycua cinerea_1889.9.27.109	Cuculidae	CUCULIFORMES	1649	1889.9.27.109	NHMUK	M	22.2	NA	4.8	5.8	22.5	106	NA	NA	NA	105	2	GT	0	0	0
Coccycua cinerea_1889.9.27.109	Cuculidae	CUCULIFORMES	1649	1889.9.27.109	NHMUK	M	22.2	13.8	5.4	5.6	21.8	105	27.5	77.5	26.2	102	1	TB	1	0	0
Coccycua pumila_89.9.27.111	Cuculidae	CUCULIFORMES	1648	89.9.27.111	NHMUK	U	22.6	NA	5.5	5.8	24.7	101	NA	NA	NA	108	1	GT	0	0	0
Coccycua pumila_89.9.27.111	Cuculidae	CUCULIFORMES	1648	89.9.27.111	NHMUK	U	21.7	11.4	5.6	5.5	24.6	102	25.4	76.6	24.9	102	2	MNC	1	0	0
Coccyzus euleri_1892.1.16.28	Cuculidae	CUCULIFORMES	1654	1892.1.16.28	NHMUK	M	29	NA	6	8	31.1	123	NA	NA	NA	139	2	GT	0	0	0
Coccyzus euleri_1892.1.16.28	Cuculidae	CUCULIFORMES	1654	1892.1.16.28	NHMUK	M	28.8	18.5	6.4	7.9	29.9	126	40.7	85.3	32.3	128	1	TB	1	0	0
Coccyzus lansbergi_54.1.17.12	Cuculidae	CUCULIFORMES	1659	54.1.17.12	NHMUK	M	26	NA	5.4	8.1	28.5	117	NA	NA	NA	146	1	GT	0	0	0
Coccyzus lansbergi_54.1.17.12	Cuculidae	CUCULIFORMES	1659	54.1.17.12	NHMUK	M	24.7	14.9	6.1	8.1	26.6	115	29.8	85.2	25.9	133	2	MNC	1	0	0
Coccyzus merlini_1914.12.1.489	Cuculidae	CUCULIFORMES	1662	1914.12.1.489	NHMUK	M	56.7	NA	8.7	11.2	42.8	177	NA	NA	NA	288	1	GT	0	0	0
Coccyzus merlini_1914.12.1.489	Cuculidae	CUCULIFORMES	1662	1914.12.1.489	NHMUK	M	58.2	40.6	8.3	11.3	45	171	33.6	137.4	19.6	286	2	MNC	1	0	0
Coccyzus vetula_89.9.27.39	Cuculidae	CUCULIFORMES	1664	89.9.27.39	NHMUK	F	52	NA	8.4	9.2	33.1	127	NA	NA	NA	190	1	GT	0	0	0
Coccyzus vetula_89.9.27.39	Cuculidae	CUCULIFORMES	1664	89.9.27.39	NHMUK	F	51.2	35.8	8.5	9.1	33	124	13.6	110.4	11	183	2	MNC	1	0	0
Coccyzus vieilloti_1914.12.1.486	Cuculidae	CUCULIFORMES	1666	1914.12.1.486	NHMUK	F	47.8	NA	7.7	9.9	39.8	143	NA	NA	NA	232	1	GT	0	0	0
Coccyzus vieilloti_1914.12.1.486	Cuculidae	CUCULIFORMES	1666	1914.12.1.486	NHMUK	F	48.7	32.3	7.7	9.2	36.5	135	17.7	117.3	13.1	216	2	MNC	1	0	0
Cochoa azurea_1927.4.18.950	Turdidae	PASSERIFORMES	8914	1927.4.18.950	NHMUK	M	19.7	NA	4.9	6	22.4	122	NA	NA	NA	105	1	GT	0	0	0
Cochoa azurea_1927.4.18.950	Turdidae	PASSERIFORMES	8914	1927.4.18.950	NHMUK	M	18.8	10	5.2	5.8	24	120	25.1	94.9	20.9	104	2	NS	1	0	0
Cochoa beccarii_1920.6.29.457	Turdidae	PASSERIFORMES	8915	1920.6.29.457	NHMUK	M	24.9	NA	6.4	6.6	26.7	138	NA	NA	NA	114	2	GT	0	0	0
Cochoa beccarii_1920.6.29.457	Turdidae	PASSERIFORMES	8915	1920.6.29.457	NHMUK	M	22	11.5	6.7	6.6	30.4	138	30.8	107.2	22.3	110	1	NS	1	0	0
Cochoa viridis_1955.1.4300	Turdidae	PASSERIFORMES	8913	1955.1.4300	NHMUK	F	25.6	NA	6.5	5.8	25.9	140	NA	NA	NA	121	1	GT	0	0	0
Cochoa viridis_1955.1.4300	Turdidae	PASSERIFORMES	8913	1955.1.4300	NHMUK	F	23.2	11.6	6.4	5.5	27	145	42	103	29	120	2	NS	1	0	0
Cochoa viridis_86.3.1.2755	Turdidae	PASSERIFORMES	8913	86.3.1.2755	NHMUK	M	25.5	NA	6.4	6	27.7	145	NA	NA	NA	110	1	GT	0	0	0
Cochoa viridis_86.3.1.2755	Turdidae	PASSERIFORMES	8913	86.3.1.2755	NHMUK	M	22.2	10.3	5.7	5.7	26	145	38.7	106.3	26.7	109	2	NS	1	0	0
Coeligena phalerata_1925.2.10.2.	Trochilidae	CAPRIMULGIFORMES	1374	1925.2.10.2.	NHMUK	M	32.9	NA	2.1	2.1	5.9	73	NA	NA	NA	49	1	GT	0	0	0
Coeligena phalerata_1925.2.10.2.	Trochilidae	CAPRIMULGIFORMES	1374	1925.2.10.2.	NHMUK	M	32	25	2.5	2.3	6.7	73	44.4	28.6	60.8	44	2	SEIJ	1	0	0
Coeligena prunellei_2002.3.942	Trochilidae	CAPRIMULGIFORMES	1363	2002.3.942	NHMUK	U	34	NA	2.5	2.3	6.2	74	NA	NA	NA	47	1	GT	0	0	0
Coeligena prunellei_2002.3.942	Trochilidae	CAPRIMULGIFORMES	1363	2002.3.942	NHMUK	U	32.3	27.7	2.6	2.4	5.5	80	48.2	31.8	60.3	47	2	SEIJ	1	0	0
Coereba flaveola_1915.5.1.423	Thraupidae	PASSERIFORMES	10817	1915.5.1.423	NHMUK	F	13.5	NA	3.2	3.8	17.1	59	NA	NA	NA	44	1	GT	0	0	0
Coereba flaveola_1915.5.1.423	Thraupidae	PASSERIFORMES	10817	1915.5.1.423	NHMUK	F	NA	NA	NA	NA	NA	NA	NA	NA	NA	NA	2	SEIJ	1	0	0
Coereba flaveola_1915.5.1.424	Thraupidae	PASSERIFORMES	10817	1915.5.1.424	NHMUK	M	14.6	NA	3.1	3.8	15.9	56	NA	NA	NA	40	1	GT	0	0	0
Coereba flaveola_1915.5.1.424	Thraupidae	PASSERIFORMES	10817	1915.5.1.424	NHMUK	M	NA	NA	NA	NA	NA	NA	NA	NA	NA	NA	2	SEIJ	1	0	0
Colaptes atricollis_1902.3.13.1516	Picidae	PICIFORMES	3885	1902.3.13.1516	NHMUK	M	35.4	NA	7.8	7.5	21.8	124	NA	NA	NA	105	1	GT	0	0	0
Colaptes atricollis_1902.3.13.1516	Picidae	PICIFORMES	3885	1902.3.13.1516	NHMUK	M	33.1	24.7	7.7	7.3	24.2	124	23	101	18.5	94	2	NJT	1	0	0
Colaptes auricularis_98.3.14.113	Picidae	PICIFORMES	3882	98.3.14.113	NHMUK	M	27.6	NA	5.9	7.2	20.2	121	NA	NA	NA	72	1	GT	0	0	0
Colaptes auricularis_98.3.14.113	Picidae	PICIFORMES	3882	98.3.14.113	NHMUK	M	27	19.2	5.6	6.6	20.8	119	37	82	31.1	70	2	NJT	1	0	0
Colaptes fernandinae_88.8.5.562	Picidae	PICIFORMES	3866	88.8.5.562	NHMUK	M	42.1	NA	9	7.8	25.3	147	NA	NA	NA	135	1	GT	0	0	0
Colaptes fernandinae_88.8.5.562	Picidae	PICIFORMES	3866	88.8.5.562	NHMUK	M	41.2	32	8.9	7.7	26.6	147	29	118	19.7	122	2	NJT	1	0	0
Colaptes pitius_1910.4.25.96	Picidae	PICIFORMES	3878	1910.4.25.96	NHMUK	M	45.7	NA	9.2	8.1	30.1	149	NA	NA	NA	130	1	GT	0	0	0
Colaptes pitius_1910.4.25.96	Picidae	PICIFORMES	3878	1910.4.25.96	NHMUK	M	42.1	32.8	9	8.2	29.1	150	36	114	24	119	2	NJT	1	0	0
Colaptes rubiginosus_88.11.1.213	Picidae	PICIFORMES	3884	88.11.1.213	NHMUK	M	30	NA	7.2	6.5	20.6	119	NA	NA	NA	74	1	GT	0	0	0
Colaptes rubiginosus_88.11.1.213	Picidae	PICIFORMES	3884	88.11.1.213	NHMUK	M	27.8	19.9	7.3	6.1	20.1	119	32.7	86.3	27.5	66	2	SEIJ	1	0	0
Colibri delphinae_1969.25.662	Trochilidae	CAPRIMULGIFORMES	1252	1969.25.662	NHMUK	M	20.2	NA	2.1	2.5	7.1	68	NA	NA	NA	37	1	GT	0	0	0
Colibri delphinae_1969.25.662	Trochilidae	CAPRIMULGIFORMES	1252	1969.25.662	NHMUK	M	18.1	14.3	2.2	2	5.3	66.1	44	22.1	66.6	37	2	MNC	1	0	0
Colinus virginianus_89.6.1.18	Odontophoridae	GALLIFORMES	153	89.6.1.18	NHMUK	M	14.3	NA	6.8	7.5	34.2	111	NA	NA	NA	65	1	GT	0	0	0
Colinus virginianus_89.6.1.18	Odontophoridae	GALLIFORMES	153	89.6.1.18	NHMUK	M	14.5	8.1	6.2	7.3	28.5	109	32.9	76.1	30.2	60	2	NJT	1	0	0
Colius colius_1905.12.29.379	Coliidae	COLIIFORMES	3215	1905.12.29.379	NHMUK	F	14.5	NA	5.4	7.1	20.8	92	NA	NA	NA	223	1	GT	0	0	0
Colius colius_1905.12.29.379	Coliidae	COLIIFORMES	3215	1905.12.29.379	NHMUK	F	13.7	9.1	8.8	8.9	21.9	83	26.4	56.6	31.8	223.9	2	SEIJ	1	0	0
Colius leucocephalus_1912.12.23.82	Coliidae	COLIIFORMES	3213	1912.12.23.82	NHMUK	M	14.6	NA	6.2	7.6	22.1	92	NA	NA	NA	227	1	GT	0	0	0
Colius leucocephalus_1912.12.23.82	Coliidae	COLIIFORMES	3213	1912.12.23.82	NHMUK	M	12.3	10.3	7.7	7.5	20.1	90	25.4	64.6	28.2	215	2	SEIJ	1	0	0
Colluricincla boweri_1901.3.20.105	Pachycephalidae	PASSERIFORMES	6355	1901.3.20.105	NHMUK	F	26.2	NA	6.8	7.6	NA	100	NA	NA	NA	79	1	BM	0	0	0
Colluricincla boweri_1901.3.20.105	Pachycephalidae	PASSERIFORMES	6355	1901.3.20.105	NHMUK	F	24.3	14.7	6.4	7.9	26.7	100.5	17.5	83	17.4	78	2	CS	1	0	0
Colluricincla boweri_1964.60.761	Pachycephalidae	PASSERIFORMES	6355	1964.60.761	NHMUK	M	27.1	NA	6.8	8.1	NA	103	NA	NA	NA	82	1	BM	0	0	0
Colluricincla boweri_1964.60.761	Pachycephalidae	PASSERIFORMES	6355	1964.60.761	NHMUK	M	28.5	NA	7.2	8.1	31.7	105	20	85	19	80	3	CR	0	0	0
Colluricincla boweri_1964.60.761	Pachycephalidae	PASSERIFORMES	6355	1964.60.761	NHMUK	M	25.1	14.9	6.3	8.3	27.8	104	20.8	83.2	20	82	2	CS	1	0	0
Colluricincla boweri_1964.60.762	Pachycephalidae	PASSERIFORMES	6355	1964.60.762	NHMUK	F	26.4	NA	7.3	8.6	NA	101	NA	NA	NA	82	1	BM	0	0	0
Colluricincla boweri_1964.60.762	Pachycephalidae	PASSERIFORMES	6355	1964.60.762	NHMUK	F	23.5	14.5	6.4	8.7	27.8	101	18.6	82.4	18.4	83.5	2	CS	1	0	0
Colluricincla boweri_1964.60.763	Pachycephalidae	PASSERIFORMES	6355	1964.60.763	NHMUK	F	26.9	NA	6.4	8.1	NA	102	NA	NA	NA	79	1	BM	0	0	0
Colluricincla boweri_1964.60.763	Pachycephalidae	PASSERIFORMES	6355	1964.60.763	NHMUK	F	24	14.9	6	8.3	27.7	102.5	17.4	85.1	17	81	2	CS	1	0	0
Colluricincla boweri_656917	Pachycephalidae	PASSERIFORMES	6355	656917	AMNH	M	27	NA	6.3	8.1	NA	106	NA	NA	NA	83	1	BM	0	0	1
Colluricincla boweri_656917	Pachycephalidae	PASSERIFORMES	6355	656917	AMNH	M	28	NA	7.3	8.1	29.8	107	22	85	20.6	79	2	CR	0	0	1
Colluricincla boweri_90.9.19.3	Pachycephalidae	PASSERIFORMES	6355	90.9.19.3	NHMUK	M	26.2	NA	6.1	7.4	NA	104	NA	NA	NA	82	1	BM	0	0	1
Colluricincla boweri_90.9.19.3	Pachycephalidae	PASSERIFORMES	6355	90.9.19.3	NHMUK	U	24.9	NA	5.8	7.4	33.2	104	NA	NA	NA	82	2	GT	0	0	1
Colluricincla harmonica_1965.43.815	Pachycephalidae	PASSERIFORMES	6356	1965.43.815	NHMUK	M	27	NA	5.7	7.5	NA	127	NA	NA	NA	113	1	BM	0	0	0
Colluricincla harmonica_1965.43.815	Pachycephalidae	PASSERIFORMES	6356	1965.43.815	NHMUK	M	25.9	14.7	4.9	7.5	29.3	122	28.5	93.5	23.4	110	2	CS	1	0	0
Colluricincla harmonica_1965.43.816	Pachycephalidae	PASSERIFORMES	6356	1965.43.816	NHMUK	F	27.4	NA	6	7.9	NA	117	NA	NA	NA	106	1	BM	0	0	0
Colluricincla harmonica_1965.43.816	Pachycephalidae	PASSERIFORMES	6356	1965.43.816	NHMUK	F	25.5	15	5.3	8.1	29.2	116	23	93	19.8	107	2	CS	1	0	0
Colluricincla harmonica_1965.5.69	Pachycephalidae	PASSERIFORMES	6356	1965.5.69	NHMUK	M	26.4	NA	5.3	8.1	NA	127	NA	NA	NA	113	1	BM	0	0	0
Colluricincla harmonica_1965.5.69	Pachycephalidae	PASSERIFORMES	6356	1965.5.69	NHMUK	M	25.9	15	4.9	8.3	29.7	128	28.1	99.9	22	111	2	CS	1	0	0
Colluricincla woodwardi_1969.4.563	Pachycephalidae	PASSERIFORMES	6357	1969.4.563	NHMUK	F	29.1	NA	5.7	7.1	NA	120	NA	NA	NA	113	1	BM	0	0	0
Colluricincla woodwardi_1969.4.563	Pachycephalidae	PASSERIFORMES	6357	1969.4.563	NHMUK	F	28.1	16.5	5.3	7.1	29.2	121	13.3	107.7	11	113	2	CS	1	0	0
Colluricincla woodwardi_1969.4.564	Pachycephalidae	PASSERIFORMES	6357	1969.4.564	NHMUK	M	30	NA	5.2	6.9	NA	120	NA	NA	NA	NA	1	BM	0	0	0
Colluricincla woodwardi_1969.4.564	Pachycephalidae	PASSERIFORMES	6357	1969.4.564	NHMUK	M	29	16.6	4.9	7.5	26.7	121	13	108	10.7	121	2	CS	1	0	0
Colluricincla woodwardi_1969.4.565	Pachycephalidae	PASSERIFORMES	6357	1969.4.565	NHMUK	F	29.6	NA	6.4	7.7	NA	122	NA	NA	NA	NA	1	BM	0	0	0
Colluricincla woodwardi_1969.4.565	Pachycephalidae	PASSERIFORMES	6357	1969.4.565	NHMUK	F	28.6	17.1	6	7.7	27.6	120.5	17.2	103.3	14.3	110	2	CS	1	0	0
Colluricincla woodwardi_1969.4.566	Pachycephalidae	PASSERIFORMES	6357	1969.4.566	NHMUK	M	28.1	NA	6.2	7.6	NA	122	NA	NA	NA	NA	1	BM	0	0	0
Colluricincla woodwardi_1969.4.566	Pachycephalidae	PASSERIFORMES	6357	1969.4.566	NHMUK	M	28	16.5	5.6	7.6	29.7	123	14.3	108.7	11.6	117	3	CS	1	0	0
Colluricincla woodwardi_1969.4.566	Pachycephalidae	PASSERIFORMES	6357	1969.4.566	NHMUK	M	29	NA	5.8	7.8	34.2	122	NA	NA	NA	126	2	GT	0	0	0
Colluricincla woodwardi_804182	Pachycephalidae	PASSERIFORMES	6357	804182	AMNH	M	31.1	NA	5.9	7	31.9	121	19	102	15.7	111	2	CR	0	0	1
Colluricincla woodwardi_804182	Pachycephalidae	PASSERIFORMES	6357	804182	AMNH	M	30.5	NA	5	6.7	29.5	121.5	NA	NA	NA	113	1	VR	0	0	1
Colluricincla woodwardi_804183	Pachycephalidae	PASSERIFORMES	6357	804183	AMNH	M	31.6	NA	6	7.3	31.2	126	21	105	16.7	105	2	CR	0	0	1
Colluricincla woodwardi_804183	Pachycephalidae	PASSERIFORMES	6357	804183	AMNH	M	30.7	NA	4.7	7.5	30.2	127	NA	NA	NA	112	1	VR	0	0	1
Columba janthina_97.10.30.427	Columbidae	COLUMBIFORMES	611	97.10.30.427	NHMUK	M	27.6	NA	5	5.9	30.8	223	NA	NA	NA	149	1	GT	0	0	0
Columba janthina_97.10.30.427	Columbidae	COLUMBIFORMES	611	97.10.30.427	NHMUK	M	27.9	13.4	4.8	5.8	31.3	230	76.3	153.7	33.2	169	2	SEIJ	1	0	0
Columba junoniae_1905.12.22.277	Columbidae	COLUMBIFORMES	597	1905.12.22.277	NHMUK	F	29	NA	5.4	6.4	30.2	213	NA	NA	NA	159	1	GT	0	0	0
Columba junoniae_1905.12.22.277	Columbidae	COLUMBIFORMES	597	1905.12.22.277	NHMUK	F	28.6	14	5	6.2	31.9	214	65.7	148.3	30.7	153.7	2	SEIJ	1	0	0
Columba thomensis_1949.65.3	Columbidae	COLUMBIFORMES	601	1949.65.3	NHMUK	U	26.2	NA	5.7	6.2	27.9	223	NA	NA	NA	177	1	GT	0	0	0
Columba thomensis_1949.65.3	Columbidae	COLUMBIFORMES	601	1949.65.3	NHMUK	U	27.2	13.6	5.7	5.9	25.8	224	78.1	145.9	34.9	148	2	SEIJ	1	0	0
Compsothraupis loricata_1885.6.12.663	Thraupidae	PASSERIFORMES	10759	1885.6.12.663	NHMUK	M	22.4	NA	6.5	8	26	116	NA	NA	NA	81	2	GT	0	0	0
[truncated: 7,892 more rows]
